# Supplementary material for: Context-dependent serotonin signaling links dietary quality to foraging decisions
Source: Nat Commun. 2025 Nov 25;16:10479. doi: 10.1038/s41467-025-65491-8 (PMC12647731; doi:10.1038/s41467-025-65491-8)
Supplement: Supplementary file 3 — Supplementary Data 1 [file 41467_2025_65491_MOESM3_ESM.xlsx]

## Sheet: Sheet1
Supplementary Data 1. Effects of chemicals on bacterial growth rates
Bacterial strains	chemicals	OD600 (24-hour measurement)	OD600 (48-hour measurement)
BW25113_WT	No glucose	0.96 ± 0.04
BW25113_WT	0.4% glucose	1.41 ± 0.07
BW25113_∆crp	No glucose	0.53 ± 0.01
BW25113_∆crp	0.4% glucose	1.92 ± 0.06
BW25113_WT	No Cys or OAS	0.92 ± 0.02
BW25113_WT	200 mM Cys	0.70 ± 0.00
BW25113_WT	200 mM OAS	0.99 ± 0.04
BW25113_∆cysE	No Cys or OAS	0.56 ± 0.03
BW25113_∆cysE	200 mM Cys	0.60 ± 0.02
BW25113_∆cysE	200 mM OAS	0.88 ±0.02
BW25113_∆crp	No addtion		0.56 ± 0.04
BW25113_∆crp	200 mM Cys		0.46 ± 0.01
BW25113_∆crp	200 mM OAS		0.57 ± 0.05
BW25113_∆cysE	No addition		0.61 ± 0.02
BW25113_∆cysE	0.4% glucose		0.58 ± 0.09
BW25113_∆wzxE	No addition		0.93 ± 0.02
BW25113_∆wzxE	0.4% glucose		1.19 ± 0.12
BW25113_∆wzxE	200 mM Cys		0.81 ± 0.28
BW25113_∆wzxE	200 mM OAS		0.91 ± 0.03
BW25113_∆fepB	No addition		0.86 ± 0.04
BW25113_∆fepB	0.4% glucose		0.99 ± 0.01
BW25113_∆fepB	200 mM Cys		0.68 ± 0.029
BW25113_∆fepB	200 mM OAS		0.87 ± 0.05
BW25113_WT	No PLP	0.89 ± 0.03
BW25113_WT	40 mM PLP	0.89 ± 0.04
BW25113_∆pdxJ	No PLP	0.50 ± 0.04
BW25113_∆pdxJ	40 mM PLP	0.82 ± 0.06
BW25113_∆pdxJ	No addition		0.61 ± 0.06
BW25113_∆pdxJ	0.4% glucose		0.20 ± 0.07
BW25113_∆pdxJ	200 mM Cys		0.45 ± 0.06
BW25113_∆pdxJ	200 mM OAS		0.57 ± 0.05
Notes: Bacteria were grown in liquid cultures containing 50 mL NGM medium for 24 hours at 37 ˚C (24-hour measurement), or 24 hours at 37 ˚C followed by 24 hours at 25 ˚C (48-hour measurement). Three independent assays were performed for each condition. Data are shown as mean +/- SD.
