# Supplementary material for: Context-dependent serotonin signaling links dietary quality to foraging decisions
Source: Nat Commun. 2025 Nov 25;16:10479. doi: 10.1038/s41467-025-65491-8 (PMC12647731; doi:10.1038/s41467-025-65491-8)
Supplement: Supplementary file 4 — Supplementary Data 2 [file 41467_2025_65491_MOESM4_ESM.xlsx]

## Sheet: Sheet1
Supplementary Data 2. List of Reagents and Resources Used in this Study
REAGENT or RESOURCE	SOURCE	IDENTIFIER
Bacterial and virus strains
Escherichia coli OP50	Brenner, 1974	OP50
		(RRID:WB-STRAIN:WBStrain00041969)
E. coli DA837	Caenorhabditis Genetics Center (CGC)	DA837
		(RRID:WB-STRAIN:WBStrain00040994)
E. coli HB101	CGC	HB101
		(RRID:WB-STRAIN:WBStrain00041075)
E. coli Keio Knockout parental strain BW25113	Dharmacon	Cat#OEC5042
E. coli Keio Knockout collection	National BioResource Project (NBRP)	Cat#Keio Collection
Comamonas aquatica DA1877	CGC	DA1877
		(RRID:WB-STRAIN:WBStrain00040995)
Pseudomonas aeruginosa PA14	J. N. Engel (UCSF)	N/A
Chemicals, peptides, and recombinant proteins
DifcoTM Agar, Bacteriological	BD	Cat#214510
DifcoTM Peptone	BD	Cat#211677
Sodium Chloride	Fisher Scientific	Cat#S640-500
Potassium Phosphate Dibasic	Sigma-Aldrich	Cat#P3786-100G
Potassium Phosphate Monobasic	Fisher Scientific	Cat#P285-500
Calcium Chloride Dihydrate	Sigma-Aldrich	Cat#C3881-500G
Magnesium Sulfate Anhydrous	Fisher Scientific	Cat#M65-500
Cholesterol	Sigma-Aldrich	Cat#C3045-25G
Histamine Dihydrochloride	Sigma-Aldrich	Cat#H7250-5G
Glucose	Sigma-Aldrich	Cat#D9434-250G
L-Cysteine	Sigma-Aldrich	Cat#C7352
O-Acetyl-L-serine hydrochloride	Sigma-Aldrich	Cat#A6262
Pyridoxal 5’-phosphate hydrate	Sigma-Aldrich	Cat#P3657-1G
Tetramisole hydrochloride	Sigma-Aldrich	Cat#L9756-10G
Experimental models: Organisms/strains
C. elegans: CGC1 or PD1074	CGC	RRID:WB-STRAIN:WBStrain00030553
C. elegans: MT15434 tph-1(mg280) II	CGC	RRID:WB-STRAIN:WBStrain00027519
C. elegans: MT13113 tdc-1(n3419) II	CGC	RRID:WB-STRAIN:WBStrain00027424
C. elegans: MT10548 tdc-1(n3420) II	Robert Horvitz	RRID:WB-STRAIN:WBStrain00027379
C. elegans: MT9455 tbh-1(n3247) X	CGC	RRID:WB-STRAIN:WBStrain00027363
C. elegans: CX11078 cat-2(e1112) X	Bargmann lab stock	WB-STRAIN: CX11078
C. elegans: DA1814 ser-1(ok345) X	CGC	RRID:WB-STRAIN:WBStrain00005588
C. elegans: AQ866 ser-4(ok512) III	CGC	RRID:WB-STRAIN:WBStrain00000209
C. elegans: CX13569 ser-5(tm2647) I	Bargmann lab stock	WB-STRAIN: CX13569
C. elegans: DA2100 ser-7(tm1325) X	CGC	RRID:WB-STRAIN:WBStrain00005590
C. elegans: MT9668 mod-1(ok103) V	CGC	RRID:WB-STRAIN:WBStrain00027365
C. elegans: CX18322 ser-7(ky1115) X	This study	N/A
C. elegans: AQ4347 lgc-50(tm3712) III	William Schafer	N/A
C. elegans: MT11305 tph-1(mg280) tdc-1(n3420) II	Robert Horvitz	N/A
C. elegans: MT1082 egl-1(n487) V	CGC	RRID:WB-STRAIN:WBStrain00026787
C. elegans: CX13571 tph-1(mg280); kySi56; kyEx4077 [Psrh-142::nCre + myo-3::mCherry]	Bargmann lab stock	WB-STRAIN: CX13571
C. elegans: CX18664 tph-1(mg280); kySi56; kyEx6732 [Pdel-7::nCre + coel::dsRed]	Bargmann lab stock	WB-STRAIN: CX18664
C. elegans: CX18665 tph-1(mg280); kySi56; kyEx6733 [Pegl-6::nCre + Pelt-2::nGFP]	Bargmann lab stock	WB-STRAIN: CX18665
C. elegans: CX18708 kyEx6741 [Pdel-7::HisCl1::SL2::mCherry]	Bargmann lab stock	WB-STRAIN: CX18708
C. elegans: CX18829 kyEx6810 [Psrh-142::HisCl1::SL2::mCherry + Pelt-2::nGFP]	This study	N/A
C. elegans: CX18807 ser-5(tm2647) I; kyEx6796 [Pser-5::ser-5::SL2::GFP + myo-3::mCherry]	This study	N/A
C. elegans: CX18808 ser-5(tm2647) I; kyEx6797 [Pser-5::ser-5::SL2::GFP + myo-3::mCherry]	This study	N/A
C. elegans: CX18809 ser-5(tm2647) I; kyEx6798 [Ptbh-1::ser-5::SL2::GFP + myo-3::mCherry]	This study	N/A
C. elegans: CX18810 ser-5(tm2647) I; kyEx6799 [Ptbh-1::ser-5::SL2::GFP + myo-3::mCherry]	This study	N/A
C. elegans: CX18811 ser-5(tm2647) I; kyEx6800 [Pglr-7::ser-5::SL2::GFP + myo-3::mCherry]	This study	N/A
C. elegans: CX18812 ser-5(tm2647) I; kyEx6801 [Pglr-7::ser-5::SL2::GFP + myo-3::mCherry]	This study	N/A
C. elegans: CX18813 ser-5(tm2647) I; kyEx6802 [Ptdc-1::ser-5::SL2::GFP + myo-3::mCherry]	This study	N/A
C. elegans: CX18814 ser-5(tm2647) I; kyEx6803 [Ptdc-1::ser-5::SL2::GFP + myo-3::mCherry]	This study	N/A
C. elegans: CX18750 ser-7(tm1325) X; kyEx6767 [Pser-7::ser-7::SL2::GFP + myo-3::mCherry]	This study	N/A
C. elegans: CX18751 ser-7(tm1325) X; kyEx6768 [Pser-7::ser-7::SL2::GFP + myo-3::mCherry]	This study	N/A
C. elegans: CX18752 ser-7(tm1325) X; kyEx6769 [Pflp-21::ser-7::SL2::GFP + myo-3::mCherry]	This study	N/A
C. elegans: CX18753 ser-7(tm1325) X; kyEx6770 [Pflp-21::ser-7::SL2::GFP + myo-3::mCherry]	This study	N/A
C. elegans: CX18754 ser-1(ok345) X; kyEx6771 [Pser-1::ser-1::SL2::GFP + myo-3::mCherry]	This study	N/A
C. elegans: CX18755 ser-1(ok345) X; kyEx6772 [Pser-1::ser-1::SL2::GFP + myo-3::mCherry]	This study	N/A
C. elegans: CX18756 ser-1(ok345) X; kyEx6773 [Ptbh-1::ser-1::SL2::GFP + myo-3::mCherry]	This study	N/A
C. elegans: CX18757 ser-1(ok345) X; kyEx6774 [Ptbh-1::ser-1::SL2::GFP + myo-3::mCherry]	This study	N/A
C. elegans: CX18758 ser-1(ok345) X; kyEx6775 [Pglr-3::ser-1::SL2::GFP + myo-3::mCherry]	This study	N/A
C. elegans: CX18844 tph-1(mg280) II; tbh-1(n3247) X	This study	N/A
C. elegans: CX18759 ser-1(ok345) X; kyEx6776 [Pglr-3::ser-1::SL2::GFP + myo-3::mCherry]	This study	N/A
C. elegans: IV111 cat-2(e1112) II; ueEx51 [p-27::cat-2::GFP + elt-2::GFP]	Sreekanth Chalasani	N/A
C. elegans: IV552 cat-2(e1112) II; ueEx355 [dat-1p19::cat-2::GFP + elt-2::GFP]	Sreekanth Chalasani	N/A
C. elegans: CX18465 cat-2(e1112) II; kyEx6628 [cat-2prom3::cat-2::SL2::GFP+ myo-3::mCherry]	This study	N/A
C. elegans: CX18463 cat-2(e1112) II; kyEx6626 [Pdat-1::cat-2::SL2::GFP+ myo-3::mCherry]	This study	N/A
C. elegans: CX18467 cat-2(e1112) II; kyEx6630 [Phlh-17::cat-2::SL2::GFP+ myo-3::mCherry]	This study	N/A
C. elegans: CX18480 cat-2(e1112) II; kyEx6636 [Pelt-2::cat-2::SL2::GFP+ myo-3::mCherry]	This study	N/A
C. elegans: CX18551 cat-2(e1112) tdc-1(n3419) II	This study	N/A
C. elegans: CX18552 cat-2(e1112) II; tbh-1(n3247) X	This study	N/A
C. elegans: CX18570 tdc-1(n3419) II; ser-1(ok345) X	This study	N/A
C. elegans: FK181 ksIs2 [daf-7p::GFP + rol-6(su1006)]	CGC	RRID:WB-STRAIN:WBStrain00007510
C. elegans: CX17757 dvIs19 [gst-4p::GFP::NLS];	Bargmann lab stock	WB-STRAIN: CX17757
C. elegans: CX17759 agIs17 [irg-1p::GFP + myo-2p::mCherry]	Bargmann lab stock	WB-STRAIN: CX17759
C. elegans: SJ4005 zcIs4 [hsp-4::GFP]	CGC	RRID:WB-STRAIN:WBStrain00034065
C. elegans: AU185 agIs26 [clec-60p::GFP + myo-2p::mCherry]	CGC	RRID:WB-STRAIN:WBStrain00047320
C. elegans: AY101 acIs101 [irg-5p::GFP + rol-6(su1006)]	CGC	RRID:WB-STRAIN:WBStrain00000322
C. elegans: CX18893 ser-7(tm1325) X; kyEx6871 [Pdel-7::ser-7::SL2::GFP + myo-3::mCherry]	This study	N/A
C. elegans: CX18894 ser-7(tm1325) X; kyEx6872 [Pdel-7::ser-7::SL2::GFP + myo-3::mCherry]	This study	N/A
C. elegans: CX18914 tdc-1(n3419) II; dop-6(ok2090) X	This study	N/A
C. elegans: CX13887 mod-1(ok103) V; ser-1(ok345) X	Bargmann lab stock	WB-STRAIN: CX13887
C. elegans: CX14140 tdc-1(n3419) II; mod-1(ok103) V	Bargmann lab stock	WB-STRAIN: CX14140
C. elegans: CX18912 ser-7(tm1325) X; kyEx6890 [Pceh-28::ser-7::SL2::GFP + myo-3::mCherry]	This study	N/A
C. elegans: CX18913 ser-7(tm1325) X; kyEx6891 [Pceh-28::ser-7::SL2::GFP + myo-3::mCherry]	This study	N/A
C. elegans: RB1680 dop-6(ok2090)X	CGC	RRID:WB-STRAIN:WBStrain00032373
C. elegans: CX18895 dop-6(ok2090) X; kyEx6873 [Ptdc-1::dop-6::SL2::GFP + myo-3::mCherry]	This study	N/A
C. elegans: CX18896 dop-6(ok2090) X; kyEx6874 [Ptdc-1::dop-6::SL2::GFP + myo-3::mCherry]	This study	N/A
C. elegans: CX18934 mod-1(ok103) V; tbh-1(n3247) X	This study	N/A
C. elegans: CX18897 dop-6(ok2090) X; kyEx6875 [Ptbh-1::dop-6::SL2::GFP + myo-3::mCherry]	This study	N/A
C. elegans: CX18898 dop-6(ok2090) X; kyEx6876 [Ptbh-1::dop-6::SL2::GFP + myo-3::mCherry]	This study	N/A
C. elegans: CX18910 mod-1(ok103) V; kyEx6888 [Ptbh-1::mod-1::SL2::GFP + myo-3::mCherry]	This study	N/A
C. elegans: CX18911 mod-1(ok103) V; kyEx6889 [Ptbh-1::mod-1::SL2::GFP + myo-3::mCherry]	This study	N/A
C. elegans: CX18905 mod-1(ok103) V; kyEx6883 [Ptdc-1::mod-1::SL2::GFP + myo-3::mCherry]	This study	N/A
C. elegans: CX18906 mod-1(ok103) V; kyEx6884 [Ptdc-1::mod-1::SL2::GFP + myo-3::mCherry]	This study	N/A
C. elegans: CX18930 ser-7(tm1325) X; kyEx6907 [Pceh-28::ser-7::SL2::GFP + Pdel-7::ser-7::SL2::mCherry + myo-3::mCherry]	This study	N/A
C. elegans: CX18931 ser-7(tm1325) X; kyEx6908 [Pceh-28::ser-7::SL2::GFP + Pdel-7::ser-7::SL2::mCherry + myo-3::mCherry]	This study	N/A
C. elegans: CX19139 ser-7(tm1325) X; kyEx7020 [Pceh-19::ser-7::SL2::GFP+ myo-3::mCherry]	This study	N/A
C. elegans: CX19140 ser-7(tm1325) X; kyEx7021 [Pceh-19::ser-7::SL2::GFP + myo-3::mCherry]	This study	N/A
C. elegans: CX19141 ser-7(tm1325) X; kyEx7022 [Pceh-19::ser-7::SL2::GFP + Pceh-28::ser-7::SL2::GFP + myo-3::mCherry]	This study	N/A
C. elegans: CX19142 ser-7(tm1325) X; kyEx7023 [Pceh-19::ser-7::SL2::GFP + Pceh-28::ser-7::SL2::GFP + myo-3::mCherry]	This study	N/A
C. elegans: CX18926 ser-7(tm1325) X; kyEx6903 [Pceh-45::ser-7::SL2::GFP + myo-3::mCherry]	This study	N/A
C. elegans: CX18927 ser-7(tm1325) X; kyEx6904 [Pceh-45::ser-7::SL2::GFP + myo-3::mCherry]	This study	N/A
C. elegans: SJ4100 zcIs13 [hsp-6::GFP]	CGC	RRID:WB-STRAIN:WBStrain00034068
C. elegans: CX18928 ser-7(tm1325) X; kyEx6905 [Pceh-53::ser-7::SL2::GFP + myo-3::mCherry]	This study	N/A
C. elegans: CX18929 ser-7(tm1325) X; kyEx6906 [Pceh-53::ser-7::SL2::GFP + myo-3::mCherry]	This study	N/A
C. elegans: CX18989 ser-7(tm1325) X; kyEx6950 [Pflp-15::ser-7::SL2::GFP + myo-3::mCherry]	This study	N/A
C. elegans: CX18990 ser-7(tm1325) X; kyEx6951 [Pflp-15::ser-7::SL2::GFP + myo-3::mCherry]	This study	N/A
C. elegans: CX18958 ser-7(tm1325) X; kyEx6925 [Plgc-8::ser-7::SL2::GFP + myo-3::mCherry]	This study	N/A
C. elegans: CX18959 ser-7(tm1325) X; kyEx6926 [Plgc-8::ser-7::SL2::GFP + myo-3::mCherry]	This study	N/A
C. elegans: CX14993 kyEx4962 [tdc-1::TeTx::mCherry]	Bargmann lab stock	WB-STRAIN: CX14993
C. elegans: CX17912 kyEx6345 [tbh-1::TeTx::mCherry + coel::GFP]	Bargmann lab stock	WB-STRAIN: CX17912
C. elegans: CX16258 tdc-1(n3419) II; kyEx5551 [Ptdc-1::tdc-1::SL2::GFP + myo-3::mCherry]	Bargmann lab stock	WB-STRAIN: CX16258
C. elegans: CX16257 tdc-1(n3419) II; kyEx5550 [Ptbh-1::tdc-1::SL2::GFP + myo-3::mCherry]	Bargmann lab stock	WB-STRAIN: CX16257
C. elegans: CX19076 tdc-1(n3419) II; kyIs837 [Ptdc-1::inverted/floxed tdc-1-sl2GFP + myo-3::mCherry]	This study	N/A
C. elegans: CX19077 tdc-1(n3419) II; kyIs837; kyEx6981 [Pdmsr-7::nCre + myo-2::mCherry]	This study	N/A
C. elegans: CX19080 tdc-1(n3419) II; kyIs837; kyEx6958 [Primb-1::nCre + myo-2::mCherry]	This study	N/A
C. elegans: LX636 dop-1(vs101) X	CGC	RRID:WB-STRAIN:WBStrain00026368
C. elegans: LX702 dop-2(vs105) V	CGC	RRID:WB-STRAIN:WBStrain00026373
C. elegans: LX703 dop-3(vs106) X	CGC	RRID:WB-STRAIN:WBStrain00026374
C. elegans: CX11751 dop-4(ok1321) X	Bargmann lab stock	WB-STRAIN: CX11751
C. elegans: CX13111 dop-5(ok568) V	CGC	RRID:WB-STRAIN:WBStrain00005328
C. elegans: LX704 dop-2(vs105) V; dop-3(vs106) X	CGC	RRID:WB-STRAIN:WBStrain00026375
C. elegans: CX1132 dop-1(vs101) dop-4(ky1132) X	Bargmann lab stock	WB-STRAIN: CX1132
C. elegans: CX11500 lgc-53(tm2735) X	Bargmann lab stock	WB-STRAIN: CX11500
C. elegans: CF2805 dop-2(vs105) V; dop-4(ok1321) dop-1(vs100) dop-3(vs106) X	CGC	RRID:WB-STRAIN:WBStrain00004915
C. elegans: CX19088 dop-6 (ok2090) tbh-1(n3247) X	This study	N/A
C. elegans: CX18537 tph-1(mg280); kySi56	Bargmann lab stock	WB-STRAIN: CX18537
C. elegans: MT14984 tph-1(n4622) II	CGC	RRID:WB-STRAIN:WBStrain00027500
Recombinant DNA
Plasmid: Pcat-2p3::cat-2::SL2::GFP	This study	pLF14
Plasmid: Pelt-2::cat-2::SL2::GFP	This study	pLF15
Plasmid: Phlh-17::cat-2::SL2::GFP	This study	pLF16
Plasmid: Pser-7::ser-7(cDNA)::SL2::GFP	This study	pLF42
Plasmid: Pglr-3::ser-1(cDNA)::SL2::GFP	This study	pLF46
Plasmid: Ptbh-1::ser-1(cDNA)::SL2::GFP	This study	pLF47
Plasmid: Pser-5::ser-5(cDNA)::SL2::GFP	This study	pLF55
Plasmid: Ptbh-1::ser-5(cDNA)::SL2::GFP	This study	pLF56
Plasmid: Pglr-7::ser-5(cDNA)::SL2::GFP	This study	pLF57
Plasmid: Psrh-142::HisCl1::SL2::mCherry	This study	pLF61
Plasmid: Ptdc-1::ser-5(cDNA)::SL2::GFP	This study	pLF63
Plasmid: Pdel-7::ser-7(cDNA)::SL2::GFP	This study	pLF77
Plasmid: Ptdc-1::dop-6(cDNA)::SL2::GFP	This study	pLF80
Plasmid: Ptbh-1::dop-6(cDNA)::SL2::GFP	This study	pLF81
Plasmid: Ptdc-1::mod-1(cDNA)::SL2::GFP	This study	pLF85
Plasmid: Ptbh-1::mod-1(cDNA)::SL2::GFP	This study	pLF88
Plasmid: Pceh-28::ser-7(cDNA)::SL2::GFP	This study	pLF89
Plasmid: Pceh-53::ser-7(cDNA)::SL2::GFP	This study	pLF91
Plasmid: Pceh-45::ser-7(cDNA)::SL2::GFP	This study	pLF92
Plasmid: Plgc-8::ser-7(cDNA)::SL2::GFP	This study	pLF93
Plasmid: Pflp-15::ser-7(cDNA)::SL2::GFP	This study	pLF98
Plasmid: Ptdc-1::inverted/floxed tdc-1(cDNA)::SL2::GFP	This study	pJMS47
Software and algorithms
MATLAB (2017a)	MathWorks	https://www.mathworks.com/products/matlab.html
FIJI or ImageJ2 (v1.54f)	National Institutes of Health	https://imagej.nih.gov/ij/
Streampix (v7.0.2.0)	Norpix	https://www.norpix.com/
		products/streampix/streampix.php
GraphPad Prism (v10.2.3)	GraphPad	http://www.graphpad.com
Other
PL-D7715 Camera	PixeLink	Cat#PL-D7715
MicroBeta LumiJet Luminometer	PerkinElmer	N/A
