# Supplementary material for: Context-dependent serotonin signaling links dietary quality to foraging decisions
Source: Nat Commun. 2025 Nov 25;16:10479. doi: 10.1038/s41467-025-65491-8 (PMC12647731; doi:10.1038/s41467-025-65491-8)
Supplement: Supplementary file 5 — Supplementary Data 3 [file 41467_2025_65491_MOESM5_ESM.xlsx]

## Sheet: Full geneotypes
Supplementary Data 3. Full genotypes of C. elegans strains used in Figures
Fig.	Strain	allele
1b, 1c, 1d	PD1074 (CGC1)	WT
2a	FK181	ksIs2 [daf-7p::GFP + rol-6(su1006)]
2b	SJ4100	zcIs13 [hsp-6::GFP]
2c	CX17757	dvIs19 [gst-4p::GFP::NLS]
2d, 2e	PD1074	WT
3a	PD1074	WT
	MT15434	tph-1(mg280) II
	CX18537	tph-1(mg280); kySi56 [mosSCI (Chr IV) loxP-tph-1genomic-loxP]
	CX13571	tph-1(mg280); kySi56; kyEx4077 [Psrh-142::nCre + myo-3::mCherry]
	CX18664	tph-1(mg280); kySi56; kyEx6732 [Pdel-7::nCre + coel::dsRed]
	CX18665	tph-1(mg280); kySi56; kyEx6733 [Pegl-6::nCre + Pelt-2::nGFP]
3b	PD1074	WT
	CX18829	kyEx6810 [Psrh-142::HisCl1::SL2::mCherry + Pelt-2::nGFP]
3c	PD1074	WT
	CX18708	kyEx6741 [Pdel-7::HisCl1::SL2::mCherry]
3d	PD1074	WT
	MT1082	egl-1(n487) V
4b	PD1074	WT
	MT15434	tph-1(mg280) II
	DA1814	ser-1(ok345) X
	AQ866	ser-4(ok512) III
	CX13569	ser-5(tm2647) I
	DA2100	ser-7(tm1325) X
	MT9668	mod-1(ok103) V
	CX18322	ser-7(ky1115) X
	AQ4347	lgc-50(tm3712) III
4c	PD1074	WT
	CX13569	ser-5(tm2647) I
	CX18807	ser-5(tm2647) I; kyEx6796 [Pser-5::ser-5::SL2::GFP + myo-3::mCherry]
	CX18808	ser-5(tm2647) I; kyEx6797 [Pser-5::ser-5::SL2::GFP + myo-3::mCherry]
	CX18809	ser-5(tm2647) I; kyEx6798 [Ptbh-1::ser-5::SL2::GFP + myo-3::mCherry]
	CX18810	ser-5(tm2647) I; kyEx6799 [Ptbh-1::ser-5::SL2::GFP + myo-3::mCherry]
	CX18811	ser-5(tm2647) I; kyEx6800 [Pglr-7::ser-5::SL2::GFP + myo-3::mCherry]
	CX18812	ser-5(tm2647) I; kyEx6801 [Pglr-7::ser-5::SL2::GFP + myo-3::mCherry]
	CX18813	ser-5(tm2647) I; kyEx6802 [Ptdc-1::ser-5::SL2::GFP + myo-3::mCherry]
	CX18814	ser-5(tm2647) I; kyEx6803 [Ptdc-1::ser-5::SL2::GFP + myo-3::mCherry]
4d	PD1074	WT
	MT13113	tdc-1(n3419) II
	MT9455	tbh-1(n3247) X
4e	PD1074	WT
	CX14993	kyEx4962 [tdc-1::TeTx::mCherry]
	CX17912	kyEx6345 [tbh-1::TeTx::mCherry + coel::GFP]
4f	PD1074	WT
	MT13113	tdc-1(n3419) II
	CX19076	tdc-1(n3419) II; kyIs837 [Ptdc-1::inverted/floxed tdc-1-sl2GFP + myo-3::mCherry]
	CX19077	tdc-1(n3419) II; kyIs837; kyEx6981 [Pdmsr-7::nCre + myo-2::mCherry]
	CX19080	tdc-1(n3419) II; kyIs837; kyEx6958 [Primb-1::nCre + myo-2::mCherry]
4g	PD1074	WT
	MT13113	tdc-1(n3419) II
	CX16257	tdc-1(n3419) II; kyEx5550 [Ptbh-1::tdc-1::SL2::GFP + myo-3::mCherry]
	CX16258	tdc-1(n3419) II; kyEx5551 [Ptdc-1::tdc-1::SL2::GFP + myo-3::mCherry]
5a	PD1074	WT
	MT15434	tph-1(mg280) II
	DA1814	ser-1(ok345) X
	AQ866	ser-4(ok512) III
	CX13569	ser-5(tm2647) I
	DA2100	ser-7(tm1325) X
	MT9668	mod-1(ok103) V
	CX18322	ser-7(ky1115) X
	AQ4347	lgc-50(tm3712) III
5b	PD1074	WT
	MT15434	tph-1(mg280) II
	DA2100	ser-7(tm1325) X
	CX18750	ser-7(tm1325) X; kyEx6767 [Pser-7::ser-7::SL2::GFP + myo-3::mCherry]
	CX18751	ser-7(tm1325) X; kyEx6768 [Pser-7::ser-7::SL2::GFP + myo-3::mCherry]
	CX18752	ser-7(tm1325) X; kyEx6769 [Pflp-21::ser-7::SL2::GFP + myo-3::mCherry]
	CX18753	ser-7(tm1325) X; kyEx6770 [Pflp-21::ser-7::SL2::GFP + myo-3::mCherry]
5c	PD1074	WT
	DA2100	ser-7(tm1325) X
	CX18926	ser-7(tm1325) X; kyEx6903 [Pceh-45::ser-7::SL2::GFP + myo-3::mCherry]
	CX18927	ser-7(tm1325) X; kyEx6904 [Pceh-45::ser-7::SL2::GFP + myo-3::mCherry]
	CX18928	ser-7(tm1325) X; kyEx6905 [Pceh-53::ser-7::SL2::GFP + myo-3::mCherry]
	CX18929	ser-7(tm1325) X; kyEx6906 [Pceh-53::ser-7::SL2::GFP + myo-3::mCherry]
	CX18989	ser-7(tm1325) X; kyEx6950 [Pflp-15::ser-7::SL2::GFP + myo-3::mCherry]
	CX18990	ser-7(tm1325) X; kyEx6951 [Pflp-15::ser-7::SL2::GFP + myo-3::mCherry]
	CX18958	ser-7(tm1325) X; kyEx6925 [Plgc-8::ser-7::SL2::GFP + myo-3::mCherry]
	CX18959	ser-7(tm1325) X; kyEx6926 [Plgc-8::ser-7::SL2::GFP + myo-3::mCherry]
	CX18893	ser-7(tm1325) X; kyEx6871 [Pdel-7::ser-7::SL2::GFP + myo-3::mCherry]
	CX18894	ser-7(tm1325) X; kyEx6872 [Pdel-7::ser-7::SL2::GFP + myo-3::mCherry]
	CX18912	ser-7(tm1325) X; kyEx6890 [Pceh-28::ser-7::SL2::GFP + myo-3::mCherry]
	CX18913	ser-7(tm1325) X; kyEx6891 [Pceh-28::ser-7::SL2::GFP + myo-3::mCherry]
	CX19139	ser-7(tm1325) X; kyEx7020 [Pceh-19::ser-7::SL2::GFP+ myo-3::mCherry]
	CX19140	ser-7(tm1325) X; kyEx7021 [Pceh-19::ser-7::SL2::GFP + myo-3::mCherry]
	CX19141	ser-7(tm1325) X; kyEx7022 [Pceh-19::ser-7::SL2::GFP + Pceh-28::ser-7::SL2::GFP + myo-3::mCherry]
	CX19142	ser-7(tm1325) X; kyEx7023 [Pceh-19::ser-7::SL2::GFP + Pceh-28::ser-7::SL2::GFP + myo-3::mCherry]
	CX18930	ser-7(tm1325) X; kyEx6907 [Pceh-28::ser-7::SL2::GFP + Pdel-7::ser-7::SL2::mCherry + myo-3::mCherry]
	CX18931	ser-7(tm1325) X; kyEx6908 [Pceh-28::ser-7::SL2::GFP + Pdel-7::ser-7::SL2::mCherry + myo-3::mCherry]
6a	PD1074	WT
	CX11078	cat-2(e1112) II
	IV111	cat-2(e1112) II; ueEx51 [p-27::cat-2::GFP + elt-2::GFP]
	IV552	cat-2(e1112) II; ueEx355 [dat-1p19::cat-2::GFP + elt-2::GFP]
	CX18465	cat-2(e1112) II; kyEx6628 [cat-2prom3::cat-2::SL2::GFP+ myo-3::mCherry]
	CX18463	cat-2(e1112) II; kyEx6626 [Pdat-1::cat-2::SL2::GFP+ myo-3::mCherry]
	CX18467	cat-2(e1112) II; kyEx6630 [Phlh-17::cat-2::SL2::GFP+ myo-3::mCherry]
	CX18480	cat-2(e1112) II; kyEx6636 [Pelt-2::cat-2::SL2::GFP+ myo-3::mCherry]
6b	PD1074	WT
	RB1680	dop-6(ok2090) X
	LX636	dop-1(vs101) X
	LX702	dop-2(vs105) V
	LX703	dop-3(vs106) X
	CX11751	dop-4(ok1321) X
	CX13111	dop-5(ok568) V
	LX704	dop-2(vs105) V; dop-3(vs106) X
	CX1132	dop-1(vs101) dop-4(ky1132) X
	CX11500	lgc-53(tm2735) X
	CF2805	dop-2(vs105) V; dop-4(ok1321) dop-1(vs100) dop-3(vs106) X
6c	PD1074	WT
	RB1680	dop-6(ok2090) X
	CX18895	dop-6(ok2090) X; kyEx6873 [Ptdc-1::dop-6::SL2::GFP + myo-3::mCherry]
	CX18896	dop-6(ok2090) X; kyEx6874 [Ptdc-1::dop-6::SL2::GFP + myo-3::mCherry]
	CX18897	dop-6(ok2090) X; kyEx6875 [Ptbh-1::dop-6::SL2::GFP + myo-3::mCherry]
	CX18898	dop-6(ok2090) X; kyEx6876 [Ptbh-1::dop-6::SL2::GFP + myo-3::mCherry]
6d	PD1074	WT
	CX11078	cat-2(e1112) II
	MT13113	tdc-1(n3419) II
	MT9455	tbh-1(n3247) X
	CX18551	cat-2(e1112) tdc-1(n3419) II
	CX18552	cat-2(e1112) II; tbh-1(n3247) X
6e	PD1074	WT
	RB1680	dop-6(ok2090) X
	MT13113	tdc-1(n3419) II
	MT9455	tbh-1(n3247) X
	CX18914	tdc-1(n3419) II; dop-6(ok2090) X
	CX19088	dop-6(ok2090) tbh-1(n3247) X
7a	PD1074	WT
	MT15434	tph-1(mg280) II
	DA1814	ser-1(ok345) X
	AQ866	ser-4(ok512) III
	CX13569	ser-5(tm2647) I
	DA2100	ser-7(tm1325) X
	MT9668	mod-1(ok103) V
	AQ4347	lgc-50(tm3712) III
7b	PD1074	WT
	DA1814	ser-1(ok345) X
	MT9668	mod-1(ok103) V
	CX13887	mod-1(ok103) V; ser-1(ok345) X
7c	PD1074	WT
	MT15434	tph-1(mg280) II
	DA1814	ser-1(ok345) X
	CX18754	ser-1(ok345) X; kyEx6771 [Pser-1::ser-1::SL2::GFP + myo-3::mCherry]
	CX18755	ser-1(ok345) X; kyEx6772 [Pser-1::ser-1::SL2::GFP + myo-3::mCherry]
	CX18756	ser-1(ok345) X; kyEx6773 [Ptbh-1::ser-1::SL2::GFP + myo-3::mCherry]
	CX18757	ser-1(ok345) X; kyEx6774 [Ptbh-1::ser-1::SL2::GFP + myo-3::mCherry]
	CX18758	ser-1(ok345) X; kyEx6775 [Pglr-3::ser-1::SL2::GFP + myo-3::mCherry]
	CX18759	ser-1(ok345) X; kyEx6776 [Pglr-3::ser-1::SL2::GFP + myo-3::mCherry]
7d	PD1074	WT
	MT9668	mod-1(ok103) V
	CX18910	mod-1(ok103) V; kyEx6888 [Ptbh-1::mod-1::SL2::GFP + myo-3::mCherry]
	CX18911	mod-1(ok103) V; kyEx6889 [Ptbh-1::mod-1::SL2::GFP + myo-3::mCherry]
	CX18905	mod-1(ok103) V; kyEx6883 [Ptdc-1::mod-1::SL2::GFP + myo-3::mCherry]
	CX18906	mod-1(ok103) V; kyEx6884 [Ptdc-1::mod-1::SL2::GFP + myo-3::mCherry]
7e	PD1074	WT
	MT9668	mod-1(ok103) V
	MT13113	tdc-1(n3419) II
	MT9455	tbh-1(n3247) X
	CX14140	tdc-1(n3419) II; mod-1(ok103) V
	CX18934	mod-1(ok103) V; tbh-1(n3247) X
7f	PD1074	WT
	DA1814	ser-1(ok345) X
	MT13113	tdc-1(n3419) II
	CX18570	tdc-1(n3419) II; ser-1(ok345) X
7g/h/i	PD1074	WT
	MT15434	tph-1(mg280) II
	MT10548	tdc-1(n3420) II
	MT9455	tbh-1(n3247) X
	MT11305	tph-1(mg280) tdc-1(n3420) II
	CX18844	tph-1(mg280) II; tbh-1(n3247) X
Supplementary Fig. 1	PD1074	WT
Supplementary Fig. 2a	PD1074	WT
Supplementary Fig. 2b	FK181	ksIs2 [daf-7p::GFP + rol-6(su1006)]
Supplementary Fig. 2c	SJ4005	zcIs4 [hsp-4::GFP]
Supplementary Fig. 2d	AU185	agIs26 [clec-60p::GFP + myo-2p::mCherry]
Supplementary Fig. 2e	AY101	acIs101 [irg-5p::GFP + rol-6(su1006)]
Supplementary Fig. 2f	CX17759	agIs17 [irg-1p::GFP + myo-2p::mCherry]
Supplementary Fig. 2g	PD1074	WT
Supplementary Fig. 3	PD1074	WT
Supplementary Fig. 4a	PD1074	WT
	MT14984	tph-1(n4622) II
Supplementary Fig. 4b	PD1074	WT
	MT15434	tph-1(mg280) II
	DA2100	ser-7(tm1325) X
	CX18958	ser-7(tm1325) X; kyEx6925 [Plgc-8::ser-7::SL2::GFP + myo-3::mCherry]
Supplementary Fig. 4c	PD1074	WT
	MT15434	tph-1(mg280) II
	DA2100	ser-7(tm1325) X
	CX11078	cat-2(e1112) II
Supplementary Fig. 5a	PD1074	WT
	CX11078	cat-2(e1112) II
	IV111	cat-2(e1112) II; ueEx51 [p-27::cat-2::GFP + elt-2::GFP]
	IV552	cat-2(e1112) II; ueEx355 [dat-1p19::cat-2::GFP + elt-2::GFP]
	CX18465	cat-2(e1112) II; kyEx6628 [cat-2prom3::cat-2::SL2::GFP+ myo-3::mCherry]
	CX18480	cat-2(e1112) II; kyEx6636 [Pelt-2::cat-2::SL2::GFP+ myo-3::mCherry]
Supplementary Fig. 5b	PD1074	WT
	RB1680	dop-6(ok2090) X
