# Supplementary material for: Context-dependent serotonin signaling links dietary quality to foraging decisions
Source: Nat Commun. 2025 Nov 25;16:10479. doi: 10.1038/s41467-025-65491-8 (PMC12647731; doi:10.1038/s41467-025-65491-8)
Supplement: Supplementary file 6 — Supplementary Data 4 [file 41467_2025_65491_MOESM6_ESM.xlsx]

## Sheet: Sheet1
Supplementary Data 4. Statistical table
Fig.	Comparison (number of independent assay)	Summary	p-value	alpha	Test
1c	BW25113_WT (74) vs. 22 Keio mutants (229)	***	<0.0001	0.05	Unpaired, two-tailed t test
1d, Supplementary 1a-e	BW25113_WT (9) vs. ∆crp (9)	***	<0.0001	0.05	One-way ANOVA; Dunnett's correction
	BW25113_WT (9) vs. ∆cyaA (9)	***	<0.0001	0.05	One-way ANOVA; Dunnett's correction
	BW25113_WT (9) vs. ∆cpdA (9)	ns	0.9311	0.05	One-way ANOVA; Dunnett's correction
	BW25113_WT (9) vs. ∆cytR (9)	ns	0.4004	0.05	One-way ANOVA; Dunnett's correction
	BW25113_WT (12) vs. ∆rffA (15)	***	0.0002	0.05	One-way ANOVA; Dunnett's correction
	BW25113_WT (12) vs. ∆rffC (15)	***	0.0002	0.05	One-way ANOVA; Dunnett's correction
	BW25113_WT (12) vs. ∆rffT (15)	***	0.0003	0.05	One-way ANOVA; Dunnett's correction
	BW25113_WT (12) vs. ∆wzxE (15)	***	<0.0001	0.05	One-way ANOVA; Dunnett's correction
	BW25113_WT (12) vs. ∆rffG (12)	ns	>0.9999	0.05	One-way ANOVA; Dunnett's correction
	BW25113_WT (12) vs. ∆rffH (12)	ns	0.9014	0.05	One-way ANOVA; Dunnett's correction
	BW25113_WT (12) vs. ∆rffD (15)	ns	0.1999	0.05	One-way ANOVA; Dunnett's correction
	BW25113_WT (12) vs. ∆rffM (15)	ns	0.9991	0.05	One-way ANOVA; Dunnett's correction
	BW25113_WT (12) vs. ∆rffE (14)	ns	0.0891	0.05	One-way ANOVA; Dunnett's correction
	BW25113_WT (12) vs. ∆rfe (12)	ns	0.8067	0.05	One-way ANOVA; Dunnett's correction
	BW25113_WT (12) vs. ∆wzzE (15)	ns	>0.9999	0.05	One-way ANOVA; Dunnett's correction
	BW25113_WT (12) vs. ∆yhdP (12)	ns	0.9574	0.05	One-way ANOVA; Dunnett's correction
	BW25113_WT (14) vs. ∆pdxJ (12)	***	<0.0001	0.05	One-way ANOVA; Dunnett's correction
	BW25113_WT (14) vs. ∆pdxA (12)	**	0.0026	0.05	One-way ANOVA; Dunnett's correction
	BW25113_WT (14) vs. ∆pdxB (12)	*	0.0143	0.05	One-way ANOVA; Dunnett's correction
	BW25113_WT (14) vs. ∆serC (12)	*	0.0103	0.05	One-way ANOVA; Dunnett's correction
	BW25113_WT (14) vs. ∆epd (12)	ns	0.6038	0.05	One-way ANOVA; Dunnett's correction
	BW25113_WT (14) vs. ∆pdxH (12)	ns	>0.9999	0.05	One-way ANOVA; Dunnett's correction
	BW25113_WT (14) vs. ∆pdxK (7)	ns	0.4704	0.05	One-way ANOVA; Dunnett's correction
	BW25113_WT (9) vs. ∆cysE (9)	***	<0.0001	0.05	One-way ANOVA; Dunnett's correction
	BW25113_WT (9) vs. ∆cysK (9)	*	0.0485	0.05	One-way ANOVA; Dunnett's correction
	BW25113_WT (9) vs. ∆cysM (9)	ns	0.7468	0.05	One-way ANOVA; Dunnett's correction
	BW25113_WT (13) vs. ∆fepB (14)	***	<0.0001	0.05	One-way ANOVA; Dunnett's correction
	BW25113_WT (13) vs. ∆fepD (14)	***	<0.0001	0.05	One-way ANOVA; Dunnett's correction
	BW25113_WT (13) vs. ∆fes (14)	***	<0.0001	0.05	One-way ANOVA; Dunnett's correction
	BW25113_WT (13) vs. ∆fepG (14)	**	0.0056	0.05	One-way ANOVA; Dunnett's correction
	BW25113_WT (13) vs. ∆fepA (13)	ns	0.9225	0.05	One-way ANOVA; Dunnett's correction
	BW25113_WT (13) vs. ∆fepC (14)	ns	0.0511	0.05	One-way ANOVA; Dunnett's correction
	BW25113_WT (13) vs. ∆fepE (10)	ns	0.6643	0.05	One-way ANOVA; Dunnett's correction
	BW25113_WT (13) vs. ∆entA (9)	ns	>0.9999	0.05	One-way ANOVA; Dunnett's correction
	BW25113_WT (13) vs. ∆entC (8)	ns	>0.9999	0.05	One-way ANOVA; Dunnett's correction
	BW25113_WT (13) vs. ∆entE (9)	ns	0.995	0.05	One-way ANOVA; Dunnett's correction
	BW25113_WT (13) vs. ∆entB (9)	ns	0.9599	0.05	One-way ANOVA; Dunnett's correction
	BW25113_WT (13) vs. ∆entF (10)	ns	0.3023	0.05	One-way ANOVA; Dunnett's correction
	BW25113_WT (13) vs. ∆ybdZ (9)	ns	0.9298	0.05	One-way ANOVA; Dunnett's correction
	BW25113_WT (13) vs. ∆tolC (12)	ns	0.9997	0.05	One-way ANOVA; Dunnett's correction
	BW25113_WT (13) vs. ∆fur (9)	ns	>0.9999	0.05	One-way ANOVA; Dunnett's correction
2a, daf-7::GFP in ASJ	BW25113_WT (44) vs. ∆crp (43)	***	<0.0001	0.05	One-way ANOVA; Dunnett's correction
	BW25113_WT (44) vs. ∆cysE (43)	ns	0.8658	0.05	One-way ANOVA; Dunnett's correction
	BW25113_WT (41) vs. ∆wzxE (40)	***	<0.0001	0.05	One-way ANOVA; Dunnett's correction
	BW25113_WT (41) vs. ∆pdxJ (45)	ns	0.1054	0.05	One-way ANOVA; Dunnett's correction
	BW25113_WT (41) vs. ∆fepB (42)	***	0.0008	0.05	One-way ANOVA; Dunnett's correction
2b, hsp-6::GFP	BW25113_WT (21) vs. ∆crp (21)	***	<0.0001	0.05	One-way ANOVA; Dunnett's correction
	BW25113_WT (21) vs. ∆cysE (21)	ns	0.6581	0.05	One-way ANOVA; Dunnett's correction
	BW25113_WT (35) vs. ∆wzxE (36)	ns	0.9958	0.05	One-way ANOVA; Dunnett's correction
	BW25113_WT (35) vs. ∆pdxJ (33)	ns	0.3208	0.05	One-way ANOVA; Dunnett's correction
	BW25113_WT (35) vs. ∆fepB (33)	**	0.0037	0.05	One-way ANOVA; Dunnett's correction
2c, gst-4::GFP	BW25113_WT (21) vs. ∆crp (20)	ns	0.9687	0.05	One-way ANOVA; Dunnett's correction
	BW25113_WT (21) vs. ∆cysE (20)	***	<0.0001	0.05	One-way ANOVA; Dunnett's correction
	BW25113_WT (41) vs. ∆wzxE (40)	***	0.0002	0.05	One-way ANOVA; Dunnett's correction
	BW25113_WT (41) vs. ∆pdxJ (45)	ns	0.551	0.05	One-way ANOVA; Dunnett's correction
	BW25113_WT (41) vs. ∆fepB (42)	ns	0.9869	0.05	One-way ANOVA; Dunnett's correction
2d	BW25113_WT, ctrl (9) vs. glucose pre-adding (9)	*	0.024	0.05	Two-tailed, unpaired t test
	∆crp, ctrl (9) vs. glucose pre-adding (9)	***	<0.0001	0.05	Two-tailed, unpaired t test
	∆cysE, ctrl (9) vs. glucose pre-adding (9)	**	0.0013	0.05	Two-tailed, unpaired t test
	BW25113_WT, ctrl (12) vs. Cys pre-adding (9)	ns	0.1918	0.05	One-way ANOVA; Dunnett's correction
	BW25113_WT, ctrl (12) vs. Cys post-adding (11)	ns	0.3441	0.05	One-way ANOVA; Dunnett's correction
	∆crp, ctrl (8) vs. Cys pre-adding (9)	ns	0.5983	0.05	Two-tailed, unpaired t test
	∆cysE, ctrl (17) vs. Cys pre-adding (9)	***	<0.0001	0.05	One-way ANOVA; Dunnett's correction
	∆cysE, ctrl (17) vs. Cys post-adding (12)	***	<0.0001	0.05	One-way ANOVA; Dunnett's correction
	BW25113_WT, ctrl (12) vs. OAS pre-adding (9)	ns	0.9865	0.05	One-way ANOVA; Dunnett's correction
	BW25113_WT, ctrl (12) vs. OAS post-adding (9)	ns	0.2403	0.05	One-way ANOVA; Dunnett's correction
	∆crp, ctrl (9) vs. OAS pre-adding (9)	ns	0.3541	0.05	Two-tailed, unpaired t test
	∆cysE, ctrl (15) vs. OAS pre-adding (18)	***	<0.0001	0.05	One-way ANOVA; Dunnett's correction
	∆cysE, ctrl (15) vs. OAS post-adding (9)	***	<0.0001	0.05	One-way ANOVA; Dunnett's correction
2e	BW25113_density at 1.8 (36) vs. BW25113_density at 0.5 (12)	ns	0.9165	0.05	One-way ANOVA; Dunnett's correction
	BW25113_density at 1.8 (36) vs. BW25113_density at 0.8 (12)	ns	>0.9999	0.05	One-way ANOVA; Dunnett's correction
	BW25113_density at 1.8 (36) vs. BW25113_density at 4.7 (10)	ns	0.5628	0.05	One-way ANOVA; Dunnett's correction
	BW25113_density at 1.8 (36) vs. ∆crp_density at 0.9 (12)	***	<0.0001	0.05	One-way ANOVA; Dunnett's correction
	BW25113_density at 1.8 (36) vs. ∆crp_density at 1.1 (13)	***	<0.0001	0.05	One-way ANOVA; Dunnett's correction
	BW25113_density at 1.8 (36) vs. ∆crp_density at 2.1 (12)	***	<0.0001	0.05	One-way ANOVA; Dunnett's correction
	BW25113_density at 1.8 (36) vs. ∆cysE_density at 0.9 (14)	***	<0.0001	0.05	One-way ANOVA; Dunnett's correction
	BW25113_density at 1.8 (36) vs. ∆cysE_density at 2.0 (15)	*	0.0288	0.05	One-way ANOVA; Dunnett's correction
	BW25113_density at 1.8 (36) vs. ∆cysE_density at 3.2 (15)	ns	>0.9999	0.05	One-way ANOVA; Dunnett's correction
	BW25113_density at 1.8 (36) vs. ∆cysE_post_density at 0.6 (12)	ns	0.6174	0.05	One-way ANOVA; Dunnett's correction
	BW25113_density at 1.8 (36) vs. ∆cysE_pre_density at 1.3 (12)	*	0.0239	0.05	One-way ANOVA; Dunnett's correction
3a	BW25113_WT, WT (18) vs. tph-1 (15)	ns	0.443	0.05	Two-tailed, unpaired t test
	BW25113_WT, ADF_Cre- (14) vs. ADF_Cre+ (14)	*	0.0246	0.05	Two-tailed, unpaired t test
	BW25113_WT, NSM_Cre- (14) vs. NSM_Cre+ (14)	*	0.0043	0.05	Two-tailed, unpaired t test
	BW25113_WT, HSN_Cre- (12) vs. HSN_Cre+ (12)	ns	0.0807	0.05	Two-tailed, unpaired t test
	∆crp, WT (15) vs. tph-1 (15)	***	<0.0001	0.05	Two-tailed, unpaired t test
	∆crp, ADF_Cre- (12) vs. ADF_Cre+ (12)	ns	0.9092	0.05	Two-tailed, unpaired t test
	∆crp, NSM_Cre- (15) vs. NSM_Cre+ (15)	***	<0.0001	0.05	Two-tailed, unpaired t test
	∆crp, HSN_Cre- (15) vs. HSN_Cre+ (15)	**	0.0032	0.05	Two-tailed, unpaired t test
	∆cysE, WT (9) vs. tph-1 (12)	***	<0.0001	0.05	Two-tailed, unpaired t test
	∆cysE, ADF_Cre- (9) vs. ADF_Cre+ (9)	ns	0.226	0.05	Two-tailed, unpaired t test
	∆cysE, NSM_Cre- (12) vs. NSM_Cre+ (12)	***	<0.0002	0.05	Two-tailed, unpaired t test
	∆cysE, HSN_Cre- (9) vs. HSN_Cre+ (9)	ns	0.5908	0.05	Two-tailed, unpaired t test
3b	WT (9) vs. WT + histamine (9)	ns	0.1889	0.05	One-way ANOVA; Dunnett's correction
	WT (9) vs. ADF::HisCl1 (9)	ns	0.4015	0.05	One-way ANOVA; Dunnett's correction
	WT (9) vs. ADF::HisCl1 + histamine (9)	***	0.0001	0.05	One-way ANOVA; Dunnett's correction
3c	BW25113_WT, WT (12) vs. WT + histamine (9)	**	0.0042	0.05	Two-tailed, unpaired t test
	BW25113_WT, NSM::HisCl1 (9) vs. NSM::HisCl1 + histamine (11)	ns	0.7573	0.05	Two-tailed, unpaired t test
	∆crp, WT (10) vs. WT + histamine (9)	ns	0.0583	0.05	Two-tailed, unpaired t test
	∆crp, NSM::HisCl1 (9) vs. NSM::HisCl1 + histamine (11)	***	<0.0001	0.05	Two-tailed, unpaired t test
	∆cysE, WT (12) vs. WT + histamine (9)	ns	0.8502	0.05	Two-tailed, unpaired t test
	∆cysE, NSM::HisCl1 (9) vs. NSM::HisCl1 + histamine (11)	***	<0.0001	0.05	Two-tailed, unpaired t test
3d	BW25113_WT, WT (9) vs. egl-1(n487) (9)	*	0.0228	0.05	Two-tailed, unpaired t test
	∆crp, WT (12) vs. egl-1(n487) (12)	**	0.0012	0.05	Two-tailed, unpaired t test
	∆cysE, WT (9) vs. egl-1(n487) (9)	ns	0.8145	0.05	Two-tailed, unpaired t test
4b	WT (13) vs. tph-1 (9)	ns	>0.9999	0.05	One-way ANOVA; Dunnett's correction
	WT (13) vs. ser-1 (9)	ns	0.9853	0.05	One-way ANOVA; Dunnett's correction
	WT (13) vs. ser-4 (9)	***	<0.0001	0.05	One-way ANOVA; Dunnett's correction
	WT (13) vs. ser-5 (9)	***	<0.0001	0.05	One-way ANOVA; Dunnett's correction
	WT (13) vs. ser-7(tm) (9)	ns	0.2643	0.05	One-way ANOVA; Dunnett's correction
	WT (13) vs. ser-7(ky) (9)	ns	0.2257	0.05	One-way ANOVA; Dunnett's correction
	WT (13) vs. mod-1 (9)	ns	0.9721	0.05	One-way ANOVA; Dunnett's correction
	WT (13) vs. lgc-50 (12)	ns	0.5092	0.05	One-way ANOVA; Dunnett's correction
4c	ser-5 (16) vs. WT (17)	***	<0.0001	0.05	One-way ANOVA; Dunnett's correction
	ser-5 (16) vs. ser-5p::ser-5_A (12)	***	<0.0001	0.05	One-way ANOVA; Dunnett's correction
	ser-5 (16) vs. ser-5p::ser-5_B (12)	***	<0.0001	0.05	One-way ANOVA; Dunnett's correction
	ser-5 (16) vs. glr-7p::ser-5_A (12)	*	0.0151	0.05	One-way ANOVA; Dunnett's correction
	ser-5 (16) vs. glr-7p::ser-5_B (12)	*	0.0111	0.05	One-way ANOVA; Dunnett's correction
	ser-5 (16) vs. tdc-1p::ser-5_A (10)	***	<0.0001	0.05	One-way ANOVA; Dunnett's correction
	ser-5 (16) vs. tdc-1p::ser-5_B (10)	***	<0.0001	0.05	One-way ANOVA; Dunnett's correction
	ser-5 (16) vs. tbh-1p::ser-5_A (12)	***	<0.0001	0.05	One-way ANOVA; Dunnett's correction
	ser-5 (16) vs. tbh-1p::ser-5_B (12)	***	<0.0001	0.05	One-way ANOVA; Dunnett's correction
4d	WT (12) vs. tdc-1 (11)	***	<0.0001	0.05	One-way ANOVA; Dunnett's correction
	WT (12) vs. tbh-1 (12)	***	<0.0001	0.05	One-way ANOVA; Dunnett's correction
4e	WT (17) vs. RIMRIC::TeTx (14)	***	<0.0001	0.05	One-way ANOVA; Dunnett's correction
	WT (17) vs. RIC::TeTx (14)	***	<0.0001	0.05	One-way ANOVA; Dunnett's correction
4f	WT (14) vs. tdc-1 (12)	***	<0.0001	0.05	One-way ANOVA; Tukey's correction
	WT (14) vs. tdc-1 inverted no Cre (12)	**	0.007	0.05	One-way ANOVA; Tukey's correction
	WT (14) vs. tdc-1 inverted h20::Cre (12)	***	0.0001	0.05	One-way ANOVA; Tukey's correction
	WT (14) vs. tdc-1 inverted dmsr-7::Cre (12)	**	0.0033	0.05	One-way ANOVA; Tukey's correction
	tdc-1 (12) vs. tdc-1 inverted no Cre (12)	**	0.0034	0.05	One-way ANOVA; Tukey's correction
	tdc-1 (12) vs. tdc-1 inverted h20::Cre (12)	***	<0.0001	0.05	One-way ANOVA; Tukey's correction
	tdc-1 (12) vs. tdc-1 inverted dmsr-7::Cre (12)	***	<0.0001	0.05	One-way ANOVA; Tukey's correction
4g	WT (12) vs. tdc-1 (12)	***	<0.0001	0.05	One-way ANOVA; Tukey's correction
	WT (12) vs. tdc-1::tdc-1 (9)	***	<0.0001	0.05	One-way ANOVA; Tukey's correction
	WT (12) vs. tbh-1::tdc-1 (9)	ns	0.4399	0.05	One-way ANOVA; Tukey's correction
	tdc-1 (12) vs. tdc-1::tdc-1 (9)	***	<0.0001	0.05	One-way ANOVA; Tukey's correction
	tdc-1 (12) vs. tbh-1::tdc-1 (9)	***	<0.0001	0.05	One-way ANOVA; Tukey's correction
5a	WT (24) vs. tph-1 (9)	***	<0.0001	0.05	One-way ANOVA; Dunnett's correction
	WT (24) vs. ser-1 (8)	ns	0.2634	0.05	One-way ANOVA; Dunnett's correction
	WT (24) vs. ser-4 (9)	ns	0.9993	0.05	One-way ANOVA; Dunnett's correction
	WT (24) vs. ser-5 (9)	**	0.0015	0.05	One-way ANOVA; Dunnett's correction
	WT (24) vs. ser-7(tm) (9)	***	<0.0001	0.05	One-way ANOVA; Dunnett's correction
	WT (24) vs. ser-7(ky) (9)	***	<0.0001	0.05	One-way ANOVA; Dunnett's correction
	WT (24) vs. mod-1 (9)	*	0.0258	0.05	One-way ANOVA; Dunnett's correction
	WT (24) vs. lgc-50 (15)	***	<0.0001	0.05	One-way ANOVA; Dunnett's correction
5b	ser-7 (27) vs. WT on ∆crp (25)	***	<0.0001	0.05	One-way ANOVA; Dunnett's correction
	ser-7 (27) vs. tph-1 (12)	ns	0.958	0.05	One-way ANOVA; Dunnett's correction
	ser-7 (27) vs. ser-7p::ser-7_A (12)	***	<0.0001	0.05	One-way ANOVA; Dunnett's correction
	ser-7 (27) vs. ser-7p::ser-7_B (12)	***	<0.0001	0.05	One-way ANOVA; Dunnett's correction
	ser-7 (27) vs. flp-21p::ser-7_A (9)	***	<0.0001	0.05	One-way ANOVA; Dunnett's correction
	ser-7 (27) vs. flp-21p::ser-7_B (9)	***	<0.0001	0.05	One-way ANOVA; Dunnett's correction
5c	ser-7 (73) vs. WT (71)	***	<0.0001	0.05	One-way ANOVA; Tukey's correction
	ser-7 (73) vs. ceh-45p::ser-7_A (10)	**	0.0017	0.05	One-way ANOVA; Tukey's correction
	ser-7 (73) vs. ceh-45p::ser-7_B (9)	***	<0.0001	0.05	One-way ANOVA; Tukey's correction
	ser-7 (73) vs. lgc-8p::ser-7_A (17)	***	<0.0001	0.05	One-way ANOVA; Tukey's correction
	ser-7 (73) vs. lgc-8p::ser-7_C (17)	***	<0.0001	0.05	One-way ANOVA; Tukey's correction
	ser-7 (73) vs. del-7p::ser-7_A (12)	*	0.0195	0.05	One-way ANOVA; Tukey's correction
	ser-7 (73) vs. del-7p::ser-7_B (12)	ns	>0.9999	0.05	One-way ANOVA; Tukey's correction
	ser-7 (73) vs. ceh-28p::ser-7_A (12)	ns	0.0863	0.05	One-way ANOVA; Tukey's correction
	ser-7 (73) vs. ceh-28p::ser-7_B (12)	ns	0.9873	0.05	One-way ANOVA; Tukey's correction
	ser-7 (73) vs. ceh-19p::ser-7_A (12)	ns	>0.9999	0.05	One-way ANOVA; Tukey's correction
	ser-7 (73) vs. ceh-19p::ser-7_B (12)	ns	0.9745	0.05	One-way ANOVA; Tukey's correction
	ser-7 (73) vs. (MC+M4)::ser-7_A (12)	ns	0.998	0.05	One-way ANOVA; Tukey's correction
	ser-7 (73) vs. (MC+M4)::ser-7_B (12)	ns	>0.9999	0.05	One-way ANOVA; Tukey's correction
	ser-7 (73) vs. (NSM+M4)::ser-7_A (12)	ns	>0.9999	0.05	One-way ANOVA; Tukey's correction
	ser-7 (73) vs. (NSM+M4)::ser-7_B (9)	ns	0.9989	0.05	One-way ANOVA; Tukey's correction
	ser-7 (73) vs. ceh-53p::ser-7_A (9)	ns	>0.9999	0.05	One-way ANOVA; Tukey's correction
	ser-7 (73) vs. ceh-53p::ser-7_B (9)	ns	>0.9999	0.05	One-way ANOVA; Tukey's correction
	ser-7 (73) vs. flp-15p::ser-7_A (15)	***	0.0004	0.05	One-way ANOVA; Tukey's correction
	ser-7 (73) vs. flp-15p::ser-7_B (15)	ns	0.4444	0.05	One-way ANOVA; Tukey's correction
	WT (71) vs. ceh-45p::ser-7_A (10)	***	<0.0001	0.05	One-way ANOVA; Tukey's correction
	WT (71) vs. ceh-45p::ser-7_B (9)	*	0.0371	0.05	One-way ANOVA; Tukey's correction
	WT (71) vs. lgc-8p::ser-7_A (17)	***	<0.0001	0.05	One-way ANOVA; Tukey's correction
	WT (71) vs. lgc-8p::ser-7_C (17)	***	<0.0001	0.05	One-way ANOVA; Tukey's correction
6a	cat-2 (12) vs. WT (18)	***	<0.0001	0.05	One-way ANOVA; Dunnett's correction
	cat-2 (12) vs. cat-2p::cat-2 (12)	***	<0.0001	0.05	One-way ANOVA; Dunnett's correction
	cat-2 (12) vs. dat-1p::cat-2 (12)	***	<0.0001	0.05	One-way ANOVA; Dunnett's correction
	cat-2 (12) vs. hlh-17p::cat-2 (12)	***	<0.0001	0.05	One-way ANOVA; Dunnett's correction
	cat-2 (12) vs. elt-2p::cat-2 (9)	ns	0.2699	0.05	One-way ANOVA; Dunnett's correction
	cat-2 (12) vs. CEP::cat-2 (9)	***	<0.0001	0.05	One-way ANOVA; Dunnett's correction
	cat-2 (12) vs. (ADE+PDE)::cat-2 (9)	ns	0.0673	0.05	One-way ANOVA; Dunnett's correction
6b	WT (17) vs. dop-6 (18)	***	<0.0001	0.05	Two-tailed, unpaired t test
	WT (13) vs. dop-1 (12)	ns	0.9989	0.05	One-way ANOVA; Dunnett's correction
	WT (13) vs. dop-2 (9)	ns	0.2244	0.05	One-way ANOVA; Dunnett's correction
	WT (13) vs. dop-3 (9)	ns	0.9421	0.05	One-way ANOVA; Dunnett's correction
	WT (13) vs. dop-4 (12)	ns	>0.9999	0.05	One-way ANOVA; Dunnett's correction
	WT (13) vs. dop-5 (9)	ns	0.5247	0.05	One-way ANOVA; Dunnett's correction
	WT (13) vs. dop-2 dop-3 (9)	ns	0.5406	0.05	One-way ANOVA; Dunnett's correction
	WT (13) vs. dop-1 dop-4 (9)	ns	>0.9999	0.05	One-way ANOVA; Dunnett's correction
	WT (13) vs. lgc-53 (12)	*	0.0251	0.05	One-way ANOVA; Dunnett's correction
	WT (13) vs. dop-1,2,3,4 (9)	ns	0.6292	0.05	One-way ANOVA; Dunnett's correction
6c	dop-6 (10) vs. WT (9)	***	0.0005	0.05	One-way ANOVA; Dunnett's correction
	dop-6 (10) vs. tdc-1p::dop-6_A (10)	***	<0.0001	0.05	One-way ANOVA; Dunnett's correction
	dop-6 (10) vs. tdc-1p::dop-6_B (10)	***	<0.0001	0.05	One-way ANOVA; Dunnett's correction
	dop-6 (10) vs. tbh-1p::dop-6_A (10)	***	<0.0001	0.05	One-way ANOVA; Dunnett's correction
	dop-6 (10) vs. tbh-1p::dop-6_B (10)	***	<0.0001	0.05	One-way ANOVA; Dunnett's correction
6d	ser-7 tdc-1 (9) vs. tdc-1 (9)	***	<0.0001	0.05	One-way ANOVA; Dunnett's correction
	cat-2 (9) vs. tdc-1 (7)	***	<0.0001	0.05	One-way ANOVA; Dunnett's correction
	cat-2 (9) vs. tbh-1 (7)	***	<0.0001	0.05	One-way ANOVA; Dunnett's correction
	cat-2 (9) vs. cat-2 tdc-1 (9)	***	<0.0001	0.05	One-way ANOVA; Dunnett's correction
	cat-2 (9) vs. cat-2 tbh-1 (9)	***	<0.0001	0.05	One-way ANOVA; Dunnett's correction
6e, left panel	WT (12) vs. dop-6 (12)	***	<0.0001	0.05	One-way ANOVA; Tukey's correction
	WT (12) vs. tdc-1 (12)	ns	0.5874	0.05	One-way ANOVA; Tukey's correction
	WT (12) vs. tdc-1 dop-6 (12)	**	0.0015	0.05	One-way ANOVA; Tukey's correction
	tdc-1 dop-6 (12) vs. tdc-1 (12)	*	0.0467	0.05	One-way ANOVA; Tukey's correction
	tdc-1 dop-6 (12) vs. dop-6 (12)	***	<0.0001	0.05	One-way ANOVA; Tukey's correction
6e, right panel	WT (10) vs. dop-6 (15)	***	<0.0001	0.05	One-way ANOVA; Tukey's correction
	WT (10) vs. tbh-1 (10)	ns	0.712	0.05	One-way ANOVA; Tukey's correction
	WT (10) vs. tbh-1 dop-6 (15)	***	<0.0001	0.05	One-way ANOVA; Tukey's correction
	tbh-1 dop-6 (15) vs. tbh-1 (10)	***	<0.0001	0.05	One-way ANOVA; Tukey's correction
	tbh-1 dop-6 (15) vs. dop-6 (15)	***	<0.0001	0.05	One-way ANOVA; Tukey's correction
6f	length, WT (58) vs. ∆crp (41)	***	<0.0001	0.05	Two-tailed, Mann-Whitney test
	length, WT (58) vs. ∆wzxE (72)	***	<0.0001	0.05	Two-tailed, Mann-Whitney test
	width, WT (59) vs. ∆crp (54)	***	<0.0001	0.05	Two-tailed, Mann-Whitney test
	width, WT (59) vs. ∆wzxE (60)	***	<0.0001	0.05	Two-tailed, Mann-Whitney test
7a	WT (18) vs. tph-1 (12)	***	<0.0001	0.05	One-way ANOVA; Dunnett's correction
	WT (18) vs. ser-1 (13)	***	<0.0001	0.05	One-way ANOVA; Dunnett's correction
	WT (18) vs. ser-4 (11)	ns	0.1259	0.05	One-way ANOVA; Dunnett's correction
	WT (18) vs. ser-5 (8)	ns	0.6504	0.05	One-way ANOVA; Dunnett's correction
	WT (18) vs. ser-7(tm) (12)	***	<0.0001	0.05	One-way ANOVA; Dunnett's correction
	WT (18) vs. mod-1 (13)	***	0.0004	0.05	One-way ANOVA; Dunnett's correction
	WT (18) vs. lgc-50 (11)	ns	0.9786	0.05	One-way ANOVA; Dunnett's correction
7b	WT (9) vs. ser-1 (11)	***	<0.0001	0.05	One-way ANOVA; Tukey's correction
	WT (9) vs. mod-1 (11)	***	<0.0001	0.05	One-way ANOVA; Tukey's correction
	WT (9) vs. mod-1 ser-1 (11)	***	<0.0001	0.05	One-way ANOVA; Tukey's correction
	mod-1 ser-1 (11) vs. mod-1 (11)	ns	0.5651	0.05	One-way ANOVA; Tukey's correction
	mod-1 ser-1 (11) vs. ser-1 (11)	ns	0.7524	0.05	One-way ANOVA; Tukey's correction
7c	ser-1 (12) vs. WT on ∆cysE (15)	***	<0.0001	0.05	One-way ANOVA; Dunnett's correction
	ser-1 (12) vs. tph-1 (9)	ns	0.7883	0.05	One-way ANOVA; Dunnett's correction
	ser-1 (12) vs. ser-1p::ser-1_A (15)	***	<0.0001	0.05	One-way ANOVA; Dunnett's correction
	ser-1 (12) vs. ser-1p::ser-1_B (12)	***	<0.0001	0.05	One-way ANOVA; Dunnett's correction
	ser-1 (12) vs. tbh-1p::ser-1_A (9)	***	0.0002	0.05	One-way ANOVA; Dunnett's correction
	ser-1 (12) vs. tbh-1p::ser-1_B (9)	***	0.0003	0.05	One-way ANOVA; Dunnett's correction
	ser-1 (12) vs. glr-3p::ser-1_A (11)	***	<0.0001	0.05	One-way ANOVA; Dunnett's correction
	ser-1 (12) vs. glr-3p::ser-1_A (12)	***	<0.0001	0.05	One-way ANOVA; Dunnett's correction
7d	mod-1 (16) vs. WT (15)	***	0.0006	0.05	One-way ANOVA; Dunnett's correction
	mod-1 (16) vs. tdc-1p::mod-1_A (10)	***	<0.0001	0.05	One-way ANOVA; Dunnett's correction
	mod-1 (16) vs. tdc-1p::mod-1_B (15)	***	<0.0001	0.05	One-way ANOVA; Dunnett's correction
	mod-1 (16) vs. tbh-1p::mod-1_A (15)	***	0.0002	0.05	One-way ANOVA; Dunnett's correction
	mod-1 (16) vs. tbh-1p::mod-1_B (12)	***	0.0004	0.05	One-way ANOVA; Dunnett's correction
7e, left panel	WT (12) vs. mod-1 (13)	**	0.0045	0.05	One-way ANOVA; Tukey's correction
	WT (12) vs. tdc-1 (12)	ns	0.897	0.05	One-way ANOVA; Tukey's correction
	WT (12) vs. mod-1 tdc-1 (12)	ns	>0.9999	0.05	One-way ANOVA; Tukey's correction
	mod-1 tdc-1 (12) vs. tdc-1 (12)	ns	0.915	0.05	One-way ANOVA; Tukey's correction
	mod-1 tdc-1 (12) vs. mod-1 (13)	**	0.0039	0.05	One-way ANOVA; Tukey's correction
7e, right panel	WT (10) vs. mod-1 (12)	*	0.0242	0.05	One-way ANOVA; Tukey's correction
	WT (10) vs. tbh-1 (10)	**	0.0058	0.05	One-way ANOVA; Tukey's correction
	WT (10) vs. mod-1 tbh-1 (10)	ns	0.5322	0.05	One-way ANOVA; Tukey's correction
	mod-1 tbh-1 (10) vs. tbh-1 (10)	***	0.0001	0.05	One-way ANOVA; Tukey's correction
	mod-1 tbh-1 (10) vs. mod-1 (12)	***	0.0005	0.05	One-way ANOVA; Tukey's correction
7f	WT (10) vs. ser-1 (12)	***	0.0006	0.05	One-way ANOVA; Tukey's correction
	WT (10) vs. tdc-1 (11)	ns	0.0618	0.05	One-way ANOVA; Tukey's correction
	WT (10) vs. ser-1 tdc-1 (11)	ns	0.9992	0.05	One-way ANOVA; Tukey's correction
	ser-1 tdc-1 (12) vs. ser-1 (11)	***	0.0007	0.05	One-way ANOVA; Tukey's correction
	ser-1 tdc-1 (12) vs. tdc-1 (11)	*	0.0389	0.05	One-way ANOVA; Tukey's correction
7g, left panel	WT (12) vs. tph-1 (12)	ns	0.1277	0.05	One-way ANOVA; Tukey's correction
	WT (12) vs. tdc-1 (12)	***	<0.0001	0.05	One-way ANOVA; Tukey's correction
	WT (12) vs. tph-1 tdc-1 (12)	***	<0.0001	0.05	One-way ANOVA; Tukey's correction
	tph-1 tdc-1 (12) vs. tdc-1 (12)	*	0.0417	0.05	One-way ANOVA; Tukey's correction
	tph-1 tdc-1 (12) vs. tph-1 (12)	*	0.0136	0.05	One-way ANOVA; Tukey's correction
7g, right panel	WT (12) vs. tph-1 (12)	ns	0.9711	0.05	One-way ANOVA; Tukey's correction
	WT (12) vs. tbh-1 (12)	***	<0.0001	0.05	One-way ANOVA; Tukey's correction
	WT (12) vs. tph-1 tbh-1 (12)	ns	0.9855	0.05	One-way ANOVA; Tukey's correction
	tph-1 tbh-1 (12) vs. tbh-1 (12)	***	<0.0001	0.05	One-way ANOVA; Tukey's correction
	tph-1 tbh-1 (12) vs. tph-1 (12)	ns	0.86	0.05	One-way ANOVA; Tukey's correction
7h, left panel	WT (9) vs. tph-1 (9)	***	<0.0001	0.05	One-way ANOVA; Tukey's correction
	WT (9) vs. tdc-1 (9)	ns	0.9979	0.05	One-way ANOVA; Tukey's correction
	WT (9) vs. tph-1 tdc-1 (9)	***	<0.0001	0.05	One-way ANOVA; Tukey's correction
	tph-1 tdc-1 (9) vs. tdc-1 (9)	***	<0.0001	0.05	One-way ANOVA; Tukey's correction
	tph-1 tdc-1 (9) vs. tph-1 (9)	ns	0.2266	0.05	One-way ANOVA; Tukey's correction
7h, right panel	WT (13) vs. tph-1 (15)	***	<0.0001	0.05	One-way ANOVA; Tukey's correction
	WT (13) vs. tbh-1 (15)	ns	0.2532	0.05	One-way ANOVA; Tukey's correction
	WT (13) vs. tph-1 tbh-1 (15)	***	<0.0001	0.05	One-way ANOVA; Tukey's correction
	tph-1 tbh-1 (15) vs. tbh-1 (15)	***	<0.0001	0.05	One-way ANOVA; Tukey's correction
	tph-1 tbh-1 (15) vs. tph-1 (15)	ns	0.7556	0.05	One-way ANOVA; Tukey's correction
7i, left panel	WT (12) vs. tph-1 (12)	***	0.0003	0.05	One-way ANOVA; Tukey's correction
	WT (12) vs. tdc-1 (15)	ns	0.2449	0.05	One-way ANOVA; Tukey's correction
	WT (12) vs. tph-1 tdc-1 (15)	*	0.0125	0.05	One-way ANOVA; Tukey's correction
	tph-1 tdc-1 (15) vs. tdc-1 (15)	***	<0.0001	0.05	One-way ANOVA; Tukey's correction
	tph-1 tdc-1 (15) vs. tph-1 (12)	ns	0.4889	0.05	One-way ANOVA; Tukey's correction
7i, right panel	WT (12) vs. tph-1 (12)	***	<0.0001	0.05	One-way ANOVA; Tukey's correction
	WT (12) vs. tbh-1 (12)	***	0.001	0.05	One-way ANOVA; Tukey's correction
	WT (12) vs. tph-1 tbh-1 (12)	***	<0.0001	0.05	One-way ANOVA; Tukey's correction
	tph-1 tbh-1 (12) vs. tbh-1 (12)	***	<0.0001	0.05	One-way ANOVA; Tukey's correction
	tph-1 tbh-1 (12) vs. tph-1 (12)	ns	0.5319	0.05	One-way ANOVA; Tukey's correction
Supplementary Fig. 1f	BW25113_WT (14) vs. ∆cyoC (9)	ns	0.2758	0.05	One-way ANOVA; Dunnett's correction
	BW25113_WT (14) vs. ∆cyoD (9)	ns	0.378	0.05	One-way ANOVA; Dunnett's correction
Supplementary Fig. 1g	BW25113_WT (17) vs. ∆ynhG (9)	*	0.0113	0.05	One-way ANOVA; Dunnett's correction
	BW25113_WT (17) vs. ∆dnaJ (9)	**	0.0066	0.05	One-way ANOVA; Dunnett's correction
	BW25113_WT (17) vs. ∆tatB (9)	***	<0.0001	0.05	One-way ANOVA; Dunnett's correction
	BW25113_WT (17) vs. ∆alaS (9)	**	0.0033	0.05	One-way ANOVA; Dunnett's correction
	BW25113_WT (17) vs. ∆fabH (9)	***	0.0002	0.05	One-way ANOVA; Dunnett's correction
	BW25113_WT (17) vs. ∆aceF (12)	***	0.0001	0.05	One-way ANOVA; Dunnett's correction
Supplementary Fig. 2a, development	BW25113_WT (34) vs. ∆crp (18)	**	0.0015	0.05	One-way ANOVA; Dunnett's correction
	BW25113_WT (34) vs. ∆wzxE (18)	***	0.0001	0.05	One-way ANOVA; Dunnett's correction
	BW25113_WT (34) vs. ∆pdxJ (18)	ns	0.2201	0.05	One-way ANOVA; Dunnett's correction
	BW25113_WT (34) vs. ∆cysE (12)	*	0.0179	0.05	One-way ANOVA; Dunnett's correction
	BW25113_WT (34) vs. ∆fepB (18)	***	<0.0001	0.05	One-way ANOVA; Dunnett's correction
Supplementary Fig. 2a, offspring	BW25113_WT (26) vs. ∆crp (18)	ns	>0.9999	0.05	One-way ANOVA; Dunnett's correction
	BW25113_WT (26) vs. ∆wzxE (18)	ns	0.9869	0.05	One-way ANOVA; Dunnett's correction
	BW25113_WT (26) vs. ∆pdxJ (17)	***	<0.0001	0.05	One-way ANOVA; Dunnett's correction
	BW25113_WT (26) vs. ∆cysE (17)	ns	0.2132	0.05	One-way ANOVA; Dunnett's correction
	BW25113_WT (26) vs. ∆fepB (20)	***	0.0091	0.05	One-way ANOVA; Dunnett's correction
Supplementary Fig. 2a, feeding rate	BW25113_WT (26) vs. ∆crp (29)	***	<0.0001	0.05	One-way ANOVA; Dunnett's correction
	BW25113_WT (26) vs. ∆wzxE (29)	*	0.0181	0.05	One-way ANOVA; Dunnett's correction
	BW25113_WT (26) vs. ∆pdxJ (28)	ns	0.9993	0.05	One-way ANOVA; Dunnett's correction
	BW25113_WT (26) vs. ∆cysE (28)	***	0.0001	0.05	One-way ANOVA; Dunnett's correction
	BW25113_WT (26) vs. ∆fepB (29)	ns	0.4809	0.05	One-way ANOVA; Dunnett's correction
Supplementary Fig. 2a, colonization	BW25113_WT (15) vs. ∆crp (16)	ns	0.6389	0.05	One-way ANOVA; Dunnett's correction
	BW25113_WT (15) vs. ∆wzxE (15)	ns	0.5764	0.05	One-way ANOVA; Dunnett's correction
	BW25113_WT (15) vs. ∆pdxJ (16)	ns	0.2382	0.05	One-way ANOVA; Dunnett's correction
	BW25113_WT (15) vs. ∆cysE (15)	ns	>0.9999	0.05	One-way ANOVA; Dunnett's correction
	BW25113_WT (15) vs. ∆fepB (16)	ns	0.1168	0.05	One-way ANOVA; Dunnett's correction
Supplementary Fig. 2b, daf-7::GFP in ASI	BW25113_WT (41) vs. ∆wzxE (40)	*	0.0476	0.05	One-way ANOVA; Dunnett's correction
	BW25113_WT (41) vs. ∆pdxJ (45)	ns	0.9664	0.05	One-way ANOVA; Dunnett's correction
	BW25113_WT (41) vs. ∆fepB (42)	*	0.0151	0.05	One-way ANOVA; Dunnett's correction
	BW25113_WT (44) vs. ∆crp (43)	ns	0.9998	0.05	One-way ANOVA; Dunnett's correction
	BW25113_WT (44) vs. ∆cysE (43)	ns	0.9983	0.05	One-way ANOVA; Dunnett's correction
Supplementary Fig. 2c, hsp-4::GFP	BW25113_WT (21) vs. ∆crp (21)	ns	0.9743	0.05	One-way ANOVA; Dunnett's correction
	BW25113_WT (21) vs. ∆cysE (22)	ns	0.9967	0.05	One-way ANOVA; Dunnett's correction
Supplementary Fig. 2d, clec-60::GFP	BW25113_WT (24) vs. ∆crp (21)	***	<0.0001	0.05	Two-tailed, Mann-Whitney test
	BW25113_WT (24) vs. ∆cysE (21)	*	0.0175	0.05	Two-tailed, Mann-Whitney test
Supplementary Fig. 2e, irg-5::GFP	BW25113_WT (21) vs. ∆crp (22)	ns	0.2833	0.05	One-way ANOVA; Dunnett's correction
	BW25113_WT (21) vs. ∆cysE (22)	ns	0.993	0.05	One-way ANOVA; Dunnett's correction
Supplementary Fig. 2f, irg-1::GFP	BW25113_WT (22) vs. ∆crp (21)	ns	0.2308	0.05	One-way ANOVA; Dunnett's correction
	BW25113_WT (22) vs. ∆cysE (20)	ns	0.3719	0.05	One-way ANOVA; Dunnett's correction
Supplementary Fig. 2g	BW25113_WT, ctrl (17) vs. pre-adding_PLP (12)	ns	0.8521	0.05	One-way ANOVA; Dunnett's correction
	BW25113_WT, ctrl (17) vs. post-adding_PLP (12)	ns	0.1004	0.05	One-way ANOVA; Dunnett's correction
	BW25113_∆epd, ctrl (15) vs. pre-adding_PLP (9)	ns	0.7648	0.05	One-way ANOVA; Dunnett's correction
	BW25113_∆epd, ctrl (15) vs. post-adding_PLP (12)	ns	0.5867	0.05	One-way ANOVA; Dunnett's correction
	BW25113_∆pdxH, ctrl (15) vs. pre-adding_PLP (9)	ns	0.7723	0.05	One-way ANOVA; Dunnett's correction
	BW25113_∆pdxH, ctrl (15) vs. post-adding_PLP (12)	ns	0.9916	0.05	One-way ANOVA; Dunnett's correction
	BW25113_∆pdxJ, ctrl (18) vs. pre-adding_PLP (9)	***	<0.0001	0.05	One-way ANOVA; Dunnett's correction
	BW25113_∆pdxJ, ctrl (18) vs. post-adding_PLP (9)	ns	0.7487	0.05	One-way ANOVA; Dunnett's correction
	BW25113_∆pdxB, ctrl (18) vs. pre-adding_PLP (9)	***	<0.0001	0.05	One-way ANOVA; Dunnett's correction
	BW25113_∆pdxB, ctrl (18) vs. post-adding_PLP (9)	ns	0.8899	0.05	One-way ANOVA; Dunnett's correction
	BW25113_∆pdxA, ctrl (21) vs. pre-adding_PLP (12)	***	<0.0001	0.05	One-way ANOVA; Dunnett's correction
	BW25113_∆pdxA, ctrl (21) vs. post-adding_PLP (9)	ns	0.0667	0.05	One-way ANOVA; Dunnett's correction
	BW25113_∆serC, ctrl (18) vs. pre-adding_PLP (7)	***	<0.0001	0.05	One-way ANOVA; Dunnett's correction
	BW25113_∆serC, ctrl (18) vs. post-adding_PLP (12)	ns	0.7991	0.05	One-way ANOVA; Dunnett's correction
Supplementary Fig. 3b	BW25113_1x_0.25 (11) vs. BW25113_40x_0.25 (11)	***	<0.0001	0.05	One-way ANOVA; Dunnett's correction
	BW25113_1x_0.25 (11) vs. BW25113_1x_0.125 (11)	*	0.0208	0.05	One-way ANOVA; Dunnett's correction
	BW25113_1x_0.25 (11) vs. BW25113_1x_0.05 (11)	***	<0.0001	0.05	One-way ANOVA; Dunnett's correction
	BW25113_1x_0.25 (11) vs. BW25113_1x_0.025 (11)	***	<0.0001	0.05	One-way ANOVA; Dunnett's correction
Supplementary Fig. 3c	BW25113_WT (10) vs. ∆crp_1x (9)	***	<0.0001	0.05	One-way ANOVA; Dunnett's correction
	BW25113_WT (10) vs. ∆crp_10x (9)	ns	>0.9999	0.05	One-way ANOVA; Dunnett's correction
	BW25113_WT (10) vs. ∆crp_20x (9)	***	<0.0001	0.05	One-way ANOVA; Dunnett's correction
	BW25113_WT (10) vs. ∆crp_40x (9)	***	<0.0001	0.05	One-way ANOVA; Dunnett's correction
	BW25113_WT (10) vs. ∆cysE_1x (9)	***	<0.0001	0.05	One-way ANOVA; Dunnett's correction
	BW25113_WT (10) vs. ∆cysE_10x (9)	***	<0.0001	0.05	One-way ANOVA; Dunnett's correction
	BW25113_WT (10) vs. ∆cysE_20x (9)	***	0.0003	0.05	One-way ANOVA; Dunnett's correction
	BW25113_WT (10) vs. ∆cysE_40x (9)	ns	0.3091	0.05	One-way ANOVA; Dunnett's correction
Supplementary Fig. 3d	BW25113_1x_0.25 (11) vs. BW25113_40x_0.25 (11)	***	<0.0001	0.05	One-way ANOVA; Dunnett's correction
	BW25113_1x_0.25 (11) vs. BW25113_1x_0.125 (11)	ns	>0.9999	0.05	One-way ANOVA; Dunnett's correction
	BW25113_1x_0.25 (11) vs. BW25113_1x_0.05 (11)	***	0.0008	0.05	One-way ANOVA; Dunnett's correction
	BW25113_1x_0.25 (11) vs. BW25113_1x_0.025 (11)	***	<0.0001	0.05	One-way ANOVA; Dunnett's correction
Supplementary Fig. 3e	BW25113_WT (10) vs. ∆crp_1x (9)	*	0.0362	0.05	One-way ANOVA; Dunnett's correction
	BW25113_WT (10) vs. ∆crp_10x (9)	*	0.0133	0.05	One-way ANOVA; Dunnett's correction
	BW25113_WT (10) vs. ∆crp_20x (9)	ns	0.0619	0.05	One-way ANOVA; Dunnett's correction
	BW25113_WT (10) vs. ∆crp_40x (9)	ns	0.9783	0.05	One-way ANOVA; Dunnett's correction
	BW25113_WT (10) vs. ∆cysE_1x (9)	**	0.0088	0.05	One-way ANOVA; Dunnett's correction
	BW25113_WT (10) vs. ∆cysE_10x (9)	ns	0.2259	0.05	One-way ANOVA; Dunnett's correction
	BW25113_WT (10) vs. ∆cysE_20x (9)	ns	0.9998	0.05	One-way ANOVA; Dunnett's correction
	BW25113_WT (10) vs. ∆cysE_40x (9)	**	0.0001	0.05	One-way ANOVA; Dunnett's correction
Supplementary Fig. 3f	BW25113_1x_0.25 (12) vs. BW25113_40x_0.25 (10)	*	0.0111	0.05	One-way ANOVA; Dunnett's correction
	BW25113_1x_0.25 (12) vs. BW25113_1x_0.125 (12)	ns	0.9977	0.05	One-way ANOVA; Dunnett's correction
	BW25113_1x_0.25 (12) vs. BW25113_1x_0.05 (12)	ns	0.9536	0.05	One-way ANOVA; Dunnett's correction
	BW25113_1x_0.25 (12) vs. BW25113_1x_0.025 (12)	ns	0.0721	0.05	One-way ANOVA; Dunnett's correction
Supplementary Fig. 3g	BW25113_WT (13) vs. ∆crp_1x (13)	***	<0.0001	0.05	One-way ANOVA; Dunnett's correction
	BW25113_WT (13) vs. ∆crp_10x (12)	***	<0.0001	0.05	One-way ANOVA; Dunnett's correction
	BW25113_WT (13) vs. ∆crp_20x (12)	***	<0.0001	0.05	One-way ANOVA; Dunnett's correction
	BW25113_WT (13) vs. ∆crp_40x (12)	***	<0.0001	0.05	One-way ANOVA; Dunnett's correction
Supplementary Fig. 3h	BW25113_WT (11) vs. ∆cysE_1x (14)	***	<0.0001	0.05	One-way ANOVA; Dunnett's correction
	BW25113_WT (11) vs. ∆cysE_10x (15)	***	0.0005	0.05	One-way ANOVA; Dunnett's correction
	BW25113_WT (11) vs. ∆cysE_20x (15)	ns	0.2609	0.05	One-way ANOVA; Dunnett's correction
	BW25113_WT (11) vs. ∆cysE_40x (15)	ns	>0.9999	0.05	One-way ANOVA; Dunnett's correction
Supplementary Fig. 3i	WT_ctrl (10) vs. WT_pre-Cys (10)	***	<0.0001	0.05	One-way ANOVA; Dunnett's correction
	WT_ctrl (10) vs. ∆crp_ctrl (9)	***	<0.0001	0.05	One-way ANOVA; Dunnett's correction
	WT_ctrl (10) vs. ∆crp_pre-Cys (10)	***	<0.0001	0.05	One-way ANOVA; Dunnett's correction
	WT_ctrl (10) vs. ∆cysE_ctrl (9)	***	<0.0001	0.05	One-way ANOVA; Dunnett's correction
	WT_ctrl (10) vs. ∆cysE_pre-Cys (10)	***	<0.0001	0.05	One-way ANOVA; Dunnett's correction
	WT_ctrl (10) vs. ∆cysE_post-Cys (9)	***	<0.0001	0.05	One-way ANOVA; Dunnett's correction
	WT_ctrl (10) vs. ∆cysE_pre-OAS (10)	***	<0.0001	0.05	One-way ANOVA; Dunnett's correction
	WT_ctrl (10) vs. ∆cysE_post-OAS (10)	***	<0.0001	0.05	One-way ANOVA; Dunnett's correction
	∆cysE_ctrl (9) vs. ∆cysE_pre-Cys (10)	***	<0.0001	0.05	One-way ANOVA; Dunnett's correction
	∆cysE_ctrl (9) vs. ∆cysE_post-Cys (9)	ns	>0.9999	0.05	One-way ANOVA; Dunnett's correction
	∆cysE_ctrl (9) vs. ∆cysE_pre-OAS (10)	***	<0.0001	0.05	One-way ANOVA; Dunnett's correction
	∆cysE_ctrl (9) vs. ∆cysE_post-OAS (10)	ns	0.9911	0.05	One-way ANOVA; Dunnett's correction
Supplementary Fig. 3j	WT_ctrl (10) vs. WT_pre-Cys (10)	ns	0.897	0.05	One-way ANOVA; Dunnett's correction
	WT_ctrl (10) vs. ∆crp_ctrl (9)	***	<0.0001	0.05	One-way ANOVA; Dunnett's correction
	WT_ctrl (10) vs. ∆crp_pre-Cys (10)	***	<0.0001	0.05	One-way ANOVA; Dunnett's correction
	WT_ctrl (10) vs. ∆cysE_ctrl (9)	***	<0.0001	0.05	One-way ANOVA; Dunnett's correction
	WT_ctrl (10) vs. ∆cysE_pre-Cys (10)	*	0.025	0.05	One-way ANOVA; Dunnett's correction
	WT_ctrl (10) vs. ∆cysE_post-Cys (9)	***	<0.0001	0.05	One-way ANOVA; Dunnett's correction
	WT_ctrl (10) vs. ∆cysE_pre-OAS (10)	*	0.0492	0.05	One-way ANOVA; Dunnett's correction
	WT_ctrl (10) vs. ∆cysE_post-OAS (10)	***	<0.0001	0.05	One-way ANOVA; Dunnett's correction
	∆cysE_ctrl (9) vs. ∆cysE_pre-Cys (10)	***	<0.0001	0.05	One-way ANOVA; Dunnett's correction
	∆cysE_ctrl (9) vs. ∆cysE_post-Cys (9)	ns	0.9991	0.05	One-way ANOVA; Dunnett's correction
	∆cysE_ctrl (9) vs. ∆cysE_pre-OAS (10)	***	<0.0001	0.05	One-way ANOVA; Dunnett's correction
	∆cysE_ctrl (9) vs. ∆cysE_post-OAS (10)	ns	0.9734	0.05	One-way ANOVA; Dunnett's correction
Supplementary Fig. 4a	BW25113_WT, WT (15) vs. tph-1(n4622) (13)	***	0.0002	0.05	Two-tailed, unpaired t test
	∆crp, WT (13) vs. tph-1(n4622) (14)	***	<0.0001	0.05	Two-tailed, unpaired t test
	∆cysE, WT (15) vs. tph-1(n4622) (15)	***	<0.0001	0.05	Two-tailed, unpaired t test
Supplementary Fig. 4b	WT (WT E. coli, 22) vs. tph-1 (WT E. coli, 22)	***	<0.0001	0.05	One-way ANOVA; Dunnett's correction
	WT (WT E. coli, 22) vs. ser-7 (WT E. coli, 28)	***	<0.0001	0.05	One-way ANOVA; Dunnett's correction
	WT (WT E. coli, 22) vs. ser-7 rescue in I1 (WT E. coli, 25)	***	<0.0001	0.05	One-way ANOVA; Dunnett's correction
	WT (WT E. coli, 22) vs. WT (∆crp, 24)	***	<0.0001	0.05	One-way ANOVA; Dunnett's correction
	WT (WT E. coli, 22) vs. tph-1 (∆crp, 20)	***	<0.0001	0.05	One-way ANOVA; Dunnett's correction
	WT (WT E. coli, 22) vs. ser-7 (∆crp, 21)	***	<0.0001	0.05	One-way ANOVA; Dunnett's correction
	WT (WT E. coli, 22) vs. ser-7 rescue in I1 (∆crp, 26)	***	<0.0001	0.05	One-way ANOVA; Dunnett's correction
	WT (∆crp, 24) vs. tph-1 (∆crp, 20)	***	<0.0001	0.05	One-way ANOVA; Dunnett's correction
	WT (∆crp, 24) vs. ser-7 (∆crp, 21)	ns	0.6827	0.05	One-way ANOVA; Dunnett's correction
	WT (∆crp, 24) vs. ser-7 rescue in I1 (∆crp, 26)	ns	>0.9999	0.05	One-way ANOVA; Dunnett's correction
Supplementary Fig. 4c	WT (9) vs. tph-1 (9)	***	<0.0001	0.05	One-way ANOVA; Dunnett's correction
	WT (9) vs. cat-2 (9)	***	<0.0001	0.05	One-way ANOVA; Dunnett's correction
	WT (9) vs. ser-7 (9)	***	<0.0001	0.05	One-way ANOVA; Dunnett's correction
Supplementary Fig. 5a	cat-2 (15) vs. WT (12)	***	<0.0001	0.05	One-way ANOVA; Dunnett's correction
	cat-2 (15) vs. cat-2p::cat-2 (12)	***	<0.0001	0.05	One-way ANOVA; Dunnett's correction
	cat-2 (15) vs. elt-2p::cat-2 (15)	**	0.0023	0.05	One-way ANOVA; Dunnett's correction
	cat-2 (15) vs. CEP::cat-2 (12)	***	<0.0001	0.05	One-way ANOVA; Dunnett's correction
	cat-2 (15) vs. (ADE+PDE)::cat-2 (12)	***	0.0001	0.05	One-way ANOVA; Dunnett's correction
Supplementary Fig. 5b	WT (12) vs. dop-6 (12)	ns	0.0837	0.05	Two-tailed, unpaired t test
