# Supplementary material for: Context-dependent serotonin signaling links dietary quality to foraging decisions
Source: Nat Commun. 2025 Nov 25;16:10479. doi: 10.1038/s41467-025-65491-8 (PMC12647731; doi:10.1038/s41467-025-65491-8)
Supplement: Supplementary file 9 — Source Data [file 41467_2025_65491_MOESM9_ESM.xlsx]

## Sheet: Fig. 1 and S1
								Time (hours)
Fig. 1 and S1		Bacteria strain	C. elegans strains and genotype	Notes	Trial	Replicate	0	0.1	0.2	0.3	0.4	0.5	0.6	0.7	0.8	0.9	1	1.1	1.2	1.3	1.4	1.5	1.6	1.7	1.8	1.9	2	2.1	2.2	2.3	2.4	2.5	2.6	2.7	2.8	2.9	3	3.1	3.2	3.3	3.4	3.5	3.6	3.7	3.8	3.9	4	4.1	4.2
Fig 1b	aversive responses on common E. coli strains	OP50	WT (PD1074)		1	1	0.1	0.1	0.1	0.1	0	0.05	0.05	0.05	0	0	0	0	0	0	0	0	0	0	0	0	0	0	0	0	0	0	0	0	0	0	0	0	0	0	0	0	0	0	0	0	0	0	0
						2	0.0952381	0.0952381	0.047619	0.047619	0.047619	0	0	0	0	0	0	0	0	0	0	0	0	0	0	0	0	0	0	0	0	0	0	0	0	0	0	0	0	0	0	0	0	0	0	0	0	0	0
						3	0.0952381	0.0952381	0.0952381	0.047619	0	0.047619	0	0.047619	0.047619	0	0	0	0	0	0	0	0.047619	0.047619	0	0	0	0.047619	0.047619	0.047619	0.047619	0.047619	0.047619	0	0	0.047619	0	0	0	0	0	0	0	0	0	0	0	0	0
					2	1	0.0526316	0.0526316	0.0526316	0	0.0526316	0.0526316	0.105263	0.0526316	0.0526316	0.0526316	0.0526316	0.0526316	0.0526316	0.0526316	0.0526316	0.0526316	0.0526316	0.0526316	0.0526316	0.0526316	0.0526316	0.0526316	0.0526316	0.0526316	0.0526316	0.0526316	0	0	0	0	0	0	0	0	0	0	0	0	0	0	0	0	0
						2	0	0	0	0	0	0	0	0	0	0	0	0	0	0	0	0	0	0	0	0	0	0	0	0	0	0	0	0.0526316	0.0526316	0	0	0	0	0	0.0526316	0.0526316	0.0526316	0.0526316	0.0526316	0	0	0	0
					3	1	0.210526	0.105263	0.105263	0.105263	0.105263	0.0526316	0.0526316	0.0526316	0.0526316	0.0526316	0.0526316	0.0526316	0	0	0	0	0	0	0	0	0	0	0	0	0	0	0	0	0	0	0	0	0	0	0	0	0	0	0	0	0	0	0
						2	0.0526316	0.105263	0.0526316	0.0526316	0.0526316	0.0526316	0.0526316	0.0526316	0.0526316	0.0526316	0.0526316	0.0526316	0	0	0	0	0	0	0	0	0	0	0	0	0	0	0	0	0	0	0	0	0	0	0	0	0	0	0.0526316	0	0	0	0
						3	0	0	0	0	0	0	0	0.05	0.05	0.05	0	0.05	0	0	0	0	0	0	0	0	0	0	0	0	0	0	0	0	0	0	0	0	0	0	0	0	0	0	0	0	0	0	0
		DA837	WT (PD1074)		1	1	0.05	0	0	0	0	0	0	0.05	0	0	0	0.1	0	0.05	0	0	0	0	0.05	0	0	0	0	0	0	0	0	0	0	0	0	0	0	0	0	0	0	0	0	0	0	0	0
						2	0.0526316	0.0526316	0.0526316	0.0526316	0.0526316	0.0526316	0.0526316	0.0526316	0	0.0526316	0.0526316	0.0526316	0.0526316	0.0526316	0.0526316	0.0526316	0.0526316	0	0.0526316	0.105263	0	0.0526316	0	0	0	0	0	0	0	0.0526316	0	0	0	0	0	0	0	0.0526316	0	0	0	0	0
						3	0.142857	0	0.0952381	0.0952381	0.0952381	0	0	0	0	0	0	0	0	0	0	0	0	0	0	0	0.047619	0	0	0	0	0	0	0	0	0	0	0	0	0.047619	0	0.047619	0.047619	0	0	0.047619	0.047619	0.047619	0
					2	1	0.05	0.05	0.05	0.05	0	0.05	0	0	0	0.05	0.05	0	0.05	0	0.05	0	0	0	0	0	0	0	0	0	0	0	0.05	0	0	0	0.05	0.05	0	0	0.05	0.05	0	0	0.05	0.05	0.05	0.05	0
						2	0	0	0	0	0	0	0	0	0	0	0	0	0	0	0	0	0	0	0	0	0	0	0	0	0.047619	0	0.0952381	0.0952381	0.047619	0.047619	0.047619	0	0.0952381	0.0952381	0.0952381	0.047619	0.047619	0.047619	0	0	0	0	0
						3	0	0	0	0	0	0	0	0	0	0	0	0.0588235	0	0	0.0588235	0.0588235	0.0588235	0	0	0	0.0588235	0.0588235	0	0.0588235	0.0588235	0.0588235	0.0588235	0.0588235	0	0.0588235	0	0	0	0	0	0	0.0588235	0.117647	0.0588235	0	0	0	0
						4	0	0	0	0	0	0.0526316	0	0	0	0	0	0	0	0	0	0	0	0	0	0	0	0	0	0	0	0	0	0	0	0	0	0	0	0	0	0	0	0	0	0	0	0	0
						5	0.0526316	0.0526316	0.0526316	0.0526316	0.0526316	0.0526316	0.0526316	0.0526316	0.0526316	0	0	0	0	0	0	0	0	0	0	0	0	0.0526316	0	0	0	0	0	0	0	0	0	0	0	0	0	0	0	0	0	0	0	0	0
						6	0.05	0.05	0.1	0.05	0.1	0	0	0.05	0.05	0.05	0	0.05	0	0	0.05	0	0	0	0	0.05	0	0	0.05	0	0.05	0	0	0	0.05	0	0	0	0	0	0	0	0	0	0	0	0	0	0
					3	1	0.2	0.15	0.15	0.1	0.1	0.1	0.15	0.05	0.1	0.05	0.05	0.05	0.05	0	0	0	0	0	0	0	0	0.05	0	0	0	0	0	0	0	0	0	0	0	0	0.05	0	0	0	0	0	0	0	0
						2	0.047619	0.047619	0.047619	0.047619	0	0	0	0	0.047619	0	0.047619	0	0	0	0	0.047619	0	0	0	0	0	0	0	0	0	0	0	0	0	0	0	0	0	0	0	0	0	0	0	0	0.047619	0	0
						3	0.05	0	0	0	0	0	0	0	0	0	0	0	0	0	0.05	0	0	0	0	0	0	0	0	0	0	0	0	0	0	0	0	0	0	0	0	0	0	0	0	0	0	0	0.05
						4	0.315789	0.263158	0.263158	0.210526	0.157895	0.157895	0.105263	0.0526316	0	0.105263	0	0.0526316	0.0526316	0.0526316	0.0526316	0.0526316	0	0	0	0	0	0	0	0	0	0	0	0	0	0	0	0	0	0	0	0	0	0	0	0	0	0	0
						5	0.15	0.1	0.1	0.1	0.1	0.05	0.05	0.05	0.05	0.05	0.05	0.05	0.05	0.05	0	0	0	0	0	0	0	0	0	0	0	0	0	0	0	0.05	0	0	0	0	0	0	0	0	0	0	0	0	0
						6	0.0526316	0	0	0	0	0	0	0	0	0	0	0	0	0	0	0	0	0	0	0	0	0	0	0	0	0	0	0	0	0	0	0	0	0	0	0	0	0	0	0	0	0	0
		BW25113	WT (PD1074)		1	1	0.05	0.05	0.05	0.05	0.05	0.05	0.05	0.05	0	0	0	0	0	0	0.05	0.05	0	0	0	0	0	0	0	0	0	0	0	0	0	0	0	0	0	0	0	0	0	0	0	0	0	0	0
					2	1	0.05	0	0.05	0.05	0.05	0.05	0.1	0.05	0.05	0.05	0.05	0.05	0.05	0.05	0.05	0	0	0	0	0	0	0	0	0	0	0	0.05	0.05	0.05	0.05	0.05	0.05	0.05	0.05	0.05	0	0	0.05	0	0	0	0	0
						2	0.1	0.05	0.05	0.05	0.05	0.05	0.05	0.05	0.05	0.05	0.05	0.05	0.05	0.05	0	0	0	0	0	0	0	0	0	0	0	0	0	0	0.05	0.05	0	0.05	0	0	0.05	0	0.1	0	0	0	0	0.05	0
						3	0.05	0.05	0.05	0	0	0	0	0	0	0	0	0	0	0	0	0	0	0	0	0	0	0	0	0	0	0	0	0	0	0	0	0	0	0	0	0	0.05	0	0	0	0	0	0
					3	1	0.05	0.05	0.05	0.05	0.05	0.05	0.05	0.05	0.05	0.05	0	0	0	0	0	0	0	0	0	0.05	0	0	0	0	0	0	0	0	0	0	0	0	0	0	0	0	0	0.05	0	0	0	0	0.05
						2	0.0909091	0.0909091	0.0454545	0.0454545	0.0454545	0.0909091	0.136364	0.0454545	0.0909091	0.0909091	0.0909091	0.0909091	0.0909091	0.0909091	0.0909091	0	0	0.0454545	0.0454545	0	0.0454545	0	0.0454545	0	0	0	0.0454545	0.0454545	0.0454545	0	0	0	0	0	0	0	0	0	0	0	0	0	0
						3	0.0434783	0	0.0434783	0.0434783	0.0434783	0.0434783	0.0434783	0.0434783	0.0434783	0.0434783	0.0434783	0	0.0434783	0	0	0.0434783	0.0434783	0	0.0434783	0.0434783	0	0	0.0434783	0	0	0	0	0	0	0	0.0434783	0.0434783	0.0869565	0.0869565	0	0.0869565	0.0869565	0.0869565	0.0434783	0.0434783	0.0434783	0.0434783	0.0434783
					4	1	0	0	0	0	0	0	0	0	0	0.0526316	0.0526316	0.0526316	0.0526316	0.0526316	0.0526316	0	0	0	0	0	0	0.0526316	0.105263	0.0526316	0.0526316	0.105263	0.0526316	0.0526316	0.105263	0.0526316	0.0526316	0.0526316	0.0526316	0.0526316	0	0	0	0.0526316	0	0	0.0526316	0.0526316	0.0526316
						2	0.047619	0.047619	0	0.047619	0.047619	0	0.047619	0.047619	0.047619	0.047619	0.047619	0.047619	0.047619	0.047619	0.047619	0.047619	0.047619	0.047619	0.047619	0.047619	0.047619	0	0	0	0.047619	0	0	0	0	0	0	0	0	0	0	0	0	0	0	0	0	0	0
						3	0	0	0	0	0	0	0	0	0.0434783	0	0	0	0.0434783	0	0.0434783	0.0434783	0.0434783	0.0434783	0.0434783	0	0.0434783	0.0434783	0	0	0	0	0	0	0	0	0.0434783	0.0434783	0.0434783	0.0434783	0.0434783	0.0434783	0	0	0	0.0434783	0	0.0869565	0.0434783
						4	0.047619	0.047619	0.047619	0.0952381	0.0952381	0.047619	0.0952381	0.047619	0.047619	0.047619	0.047619	0	0	0	0	0	0	0	0	0	0	0	0	0	0	0	0	0.047619	0.047619	0.047619	0.047619	0.0952381	0.0952381	0.0952381	0.0952381	0.0952381	0.047619	0.0952381	0.047619	0.047619	0.047619	0	0.047619
						5	0.0454545	0.0454545	0	0	0	0	0	0	0	0	0	0	0	0	0	0	0	0.0454545	0	0	0	0	0	0	0	0	0	0	0	0	0.136364	0.0454545	0.0909091	0.0454545	0.0454545	0.0454545	0.0909091	0.0909091	0.0909091	0	0.0454545	0.0454545	0
						6	0.0952381	0.0952381	0.047619	0.047619	0.0952381	0.047619	0	0	0	0	0	0	0	0	0	0	0	0	0	0.047619	0	0	0	0	0	0	0	0	0	0	0	0	0	0	0	0	0	0	0	0	0	0	0
		HB101	WT (PD1074)		1	1	0.0526316	0.0526316	0.0526316	0	0	0	0.0526316	0	0.0526316	0	0	0	0	0	0	0	0.0526316	0	0	0.105263	0.0526316	0.0526316	0.105263	0.105263	0.0526316	0.0526316	0.0526316	0.0526316	0.0526316	0.105263	0.263158	0.157895	0.210526	0.210526	0.210526	0.105263	0.210526	0.210526	0.263158	0.210526	0.210526	0.157895	0.157895
						2	0	0	0	0	0	0	0	0	0	0	0	0	0	0	0	0	0	0.0526316	0	0.0526316	0	0	0	0	0.0526316	0	0.0526316	0.0526316	0.157895	0.105263	0.105263	0.0526316	0.157895	0.157895	0.105263	0.105263	0.157895	0.157895	0.105263	0.105263	0.157895	0.105263	0.157895
						3	0	0	0.05	0.05	0	0	0	0.05	0	0	0	0.05	0.05	0	0.05	0	0	0	0	0	0	0	0	0	0	0	0	0.05	0.05	0.05	0	0	0.05	0.05	0	0.05	0.05	0.1	0.1	0.1	0.05	0.1	0.15
						4	0	0	0	0	0	0	0	0	0	0	0	0	0	0	0	0	0	0	0	0	0	0	0.05	0	0.05	0.05	0.05	0.05	0	0.05	0	0.05	0.05	0	0.05	0	0	0.1	0.05	0.1	0.15	0.1	0.1
						5	0	0	0	0	0	0	0	0	0.0434783	0	0.0434783	0.0434783	0	0	0	0	0	0	0	0	0	0	0	0	0	0	0	0	0	0.0434783	0	0	0	0	0	0	0	0	0	0	0	0	0
						6	0	0.0454545	0	0.0909091	0	0	0	0	0.0454545	0.0454545	0.0454545	0	0.0454545	0.0454545	0	0	0	0	0	0	0	0	0	0	0	0	0	0	0.0454545	0.0454545	0	0.0454545	0	0	0	0.0454545	0.0909091	0.0454545	0.0454545	0.0909091	0.0909091	0.0909091	0.0909091
					2	1	0.136364	0.0909091	0.0909091	0.0909091	0.0909091	0	0.0454545	0.0454545	0.0454545	0.0454545	0	0	0	0	0	0	0	0	0	0.0454545	0	0	0	0	0	0	0	0	0	0	0	0	0	0	0	0	0	0	0.0454545	0.0454545	0	0.0454545	0.0454545
						2	0.2	0.1	0.1	0.1	0.1	0.05	0.05	0.05	0.05	0.05	0.05	0.05	0.05	0.05	0	0	0	0	0	0	0	0	0	0	0	0	0	0	0	0	0	0	0	0	0.05	0	0	0	0.05	0	0.05	0	0.05
						3	0.0434783	0	0.0434783	0	0	0.0434783	0.0434783	0.0434783	0.0434783	0.0434783	0	0	0	0	0	0	0	0	0	0	0	0	0	0	0	0	0	0	0	0	0	0	0	0	0	0	0	0	0.0434783	0.0434783	0	0	0
						4	0	0.05	0	0	0	0.05	0.05	0.05	0	0	0	0	0	0	0	0	0	0	0	0	0	0	0	0	0	0	0	0	0	0.05	0	0	0	0.05	0	0	0	0	0	0	0.05	0	0.05
						5	0.136364	0.0909091	0.0454545	0	0	0	0	0	0	0	0	0	0	0	0	0	0	0	0	0	0	0	0	0	0	0	0	0	0	0	0.0454545	0.0454545	0.0454545	0.0454545	0	0	0	0	0	0	0	0	0
						6	0.05	0	0	0	0	0	0.05	0	0	0	0	0	0	0	0	0	0	0	0	0	0	0	0	0	0	0	0	0	0	0	0	0	0	0	0	0.05	0.05	0	0	0	0	0	0
					3	1	0.0555556	0.0555556	0.0555556	0.0555556	0.0555556	0.0555556	0.0555556	0.0555556	0.0555556	0.0555556	0.0555556	0.0555556	0.111111	0.0555556	0	0	0	0	0	0	0	0	0	0	0	0	0.0555556	0	0	0	0	0	0	0	0	0	0	0	0	0	0.0555556	0.0555556	0.0555556
						2	0	0	0	0	0	0	0	0	0	0	0	0	0	0	0	0	0	0	0	0	0	0	0	0	0	0	0	0	0	0	0	0	0	0	0	0	0	0	0	0	0	0	0
						3	0	0	0	0	0	0	0	0	0	0	0	0	0	0	0	0	0	0	0	0	0	0	0	0	0.05	0	0	0	0	0	0	0	0	0	0	0	0	0	0	0	0	0	0
		DA1877	WT (PD1074)		1	1	0.130435	0.130435	0.0869565	0.130435	0.130435	0.130435	0.130435	0	0.0869565	0.0869565	0.0434783	0.0869565	0.0434783	0	0	0	0	0	0	0	0	0.0434783	0	0	0	0.0434783	0	0.0434783	0	0	0	0	0	0	0	0	0	0	0	0	0	0	0
						2	0.047619	0.047619	0.047619	0	0	0	0	0.047619	0	0	0	0	0	0	0	0	0	0	0	0	0	0	0	0	0	0	0	0	0	0	0	0	0	0	0	0	0	0	0	0	0	0	0
						3	0.0526316	0.0526316	0.0526316	0.0526316	0.0526316	0.0526316	0.0526316	0.0526316	0.0526316	0	0.0526316	0.0526316	0.0526316	0.0526316	0.0526316	0.0526316	0.0526316	0	0	0	0	0	0	0	0	0	0	0	0	0	0	0	0	0	0	0	0	0	0	0	0	0	0
					2	1	0.263158	0.105263	0.157895	0.105263	0.105263	0.105263	0	0.0526316	0	0	0	0	0	0	0	0	0	0	0	0	0	0	0	0	0	0	0	0	0	0	0	0	0	0	0	0	0	0	0	0	0	0	0
						2	0.15	0.1	0.05	0.1	0.2	0.1	0.1	0.1	0.1	0.1	0.05	0.05	0.05	0	0	0	0	0	0.05	0.05	0	0	0	0	0	0	0	0	0	0	0	0	0	0	0	0	0	0	0	0	0	0.05	0.05
						3	0.1	0.2	0.2	0.2	0.2	0.2	0.2	0.2	0.15	0.15	0.15	0.15	0.1	0.1	0.05	0	0	0	0	0	0	0	0	0.05	0.05	0	0	0	0	0	0	0	0	0	0	0	0	0	0	0	0	0	0
						4	0	0	0	0	0	0	0	0	0	0	0	0	0	0	0	0	0	0	0	0	0	0	0	0	0	0	0	0	0	0	0	0	0	0	0	0	0	0	0	0	0	0	0
						5	0.0434783	0.0434783	0	0	0	0.0434783	0	0	0	0	0	0	0	0	0	0	0	0	0	0	0	0	0	0	0	0	0	0	0	0	0	0	0	0	0	0	0	0	0	0	0	0	0
						6	0.05	0.05	0	0.05	0	0	0	0	0	0.05	0	0	0	0.05	0.05	0.05	0.05	0	0	0	0	0	0	0	0	0	0	0	0	0	0	0	0	0	0	0	0	0	0	0	0	0	0
					3	1	0	0	0	0.047619	0	0.047619	0.047619	0.047619	0.047619	0.047619	0.047619	0.047619	0.047619	0	0.047619	0	0	0	0	0	0	0	0	0	0	0	0	0	0	0	0	0	0	0.047619	0	0.0952381	0.047619	0.047619	0.0952381	0.0952381	0.047619	0.047619	0.047619
						2	0	0.047619	0.047619	0.047619	0.047619	0.047619	0.047619	0	0	0	0	0	0	0	0	0	0	0	0	0	0	0	0	0	0	0	0	0	0	0	0	0	0	0	0	0	0	0	0	0	0	0	0
						3	0	0	0	0	0	0	0	0	0	0	0	0	0	0	0	0	0	0.047619	0.047619	0.047619	0.047619	0.047619	0.047619	0.047619	0	0	0	0	0	0	0	0	0	0	0	0	0	0	0	0	0	0	0
		PA14	WT (PD1074)		1	1	0.0666667	0.0666667	0	0	0	0	0	0	0	0	0	0	0	0	0	0	0	0	0	0	0	0	0	0	0	0	0	0	0	0	0	0	0	0.0666667	0	0	0	0	0.0666667	0.2	0.0666667	0	0
						2	0.133333	0.133333	0.0666667	0.133333	0.0666667	0.0666667	0.0666667	0.0666667	0.0666667	0.0666667	0.133333	0.2	0.0666667	0.133333	0.133333	0.0666667	0.0666667	0.0666667	0.133333	0.2	0.333333	0.2	0.0666667	0.2	0.0666667	0.0666667	0.0666667	0.133333	0.0666667	0.0666667	0	0.133333	0.133333	0.333333	0.266667	0.2	0.133333	0.133333	0.266667	0.4	0.533333	0.666667	0.466667
						3	0	0	0	0	0	0	0	0.0666667	0	0	0	0	0	0	0	0	0	0	0	0.0666667	0	0.0666667	0	0.0666667	0	0	0.0666667	0.0666667	0.266667	0.333333	0.133333	0	0	0.0666667	0.0666667	0	0	0	0.266667	0.0666667	0.133333	0.133333	0.0666667
					2	1	0	0	0	0	0	0	0	0	0	0	0	0	0	0	0	0	0	0	0	0	0	0	0.0625	0	0	0	0	0	0	0	0	0	0	0	0	0.0625	0	0	0	0	0.0625	0	0
						2	0.125	0.125	0.125	0.0625	0.0625	0	0.0625	0	0	0	0.0625	0.0625	0.0625	0.0625	0.0625	0.0625	0.0625	0	0.125	0.125	0.125	0.0625	0	0.0625	0.0625	0.125	0.1875	0.0625	0.125	0.1875	0.375	0.1875	0.3125	0.3125	0.3125	0.3125	0.25	0.375	0.25	0.375	0.5	0.375	0.4375
						3	0	0	0	0	0	0	0	0	0	0	0	0	0	0	0.0625	0	0.0625	0	0	0	0.0625	0.0625	0.0625	0.0625	0.0625	0.125	0.0625	0.0625	0.0625	0.0625	0.1875	0.125	0.1875	0.125	0.25	0.1875	0.125	0.125	0.1875	0.25	0.125	0.125	0.25
					3	1	0	0	0	0	0	0	0	0	0	0	0	0	0.0625	0	0	0	0	0	0	0	0	0	0	0	0.0625	0.4375	0.625	0.25	0	0	0	0	0	0	0	0.1875	0.125	0.1875	0.0625	0.125	0.0625	0.0625	0.0625
						2	0	0	0	0	0	0	0	0	0	0	0	0	0	0	0	0	0	0	0	0	0	0	0	0	0	0	0	0	0	0	0	0	0	0	0	0	0	0.0666667	0.0666667	0	0	0	0.133333
					4	1	0	0	0	0	0	0	0	0	0	0	0	0.0666667	0.0666667	0	0.0666667	0.0666667	0.0666667	0.133333	0.0666667	0.0666667	0	0.0666667	0.0666667	0	0	0.0666667	0.2	0.0666667	0.266667	0.133333	0.0666667	0.0666667	0.133333	0	0.133333	0.133333	0.0666667	0.2	0.133333	0.2	0.2	0.133333	0.2
						2	0	0.125	0.0625	0	0.125	0.125	0.25	0	0.1875	0.125	0.0625	0.125	0.1875	0.1875	0.1875	0.1875	0.1875	0.125	0.125	0.1875	0.125	0.1875	0.25	0.1875	0.1875	0.1875	0.3125	0.5	0.3125	0.4375	0.375	0.4375	0.5	0.375	0.375	0.3125	0.4375	0.5	0.5	0.5625	0.4375	0.75	0.5625
						3	0	0	0.0666667	0.0666667	0	0	0	0	0	0	0	0	0	0	0.0666667	0.0666667	0	0	0	0	0	0.0666667	0	0.0666667	0.0666667	0.0666667	0	0.0666667	0.0666667	0.133333	0.133333	0.133333	0.133333	0.0666667	0.133333	0.133333	0.133333	0.2	0.266667	0.2	0.2	0.266667	0.0666667
Fig 1d and S1a	Aversive responses on cAMP_Crp pathway	BW25113_WT	WT (PD1074)		1	1	0	0	0	0	0	0	0	0	0	0	0	0	0	0	0	0	0	0	0	0	0	0	0	0	0.05	0.1	0.1	0.1	0.1	0.1	0.1	0.1	0.1	0.05	0.05	0.05	0.1	0.1	0.1	0.1	0.05	0.1	0.1
						2	0.05	0.05	0.05	0.05	0.05	0.05	0.05	0.05	0	0.05	0.05	0.1	0	0.05	0.05	0	0	0	0.05	0	0	0	0	0	0	0.05	0	0	0	0	0	0	0	0	0	0	0	0	0.05	0.1	0.1	0.05	0.05
						3	0	0	0	0	0	0	0	0	0	0	0	0	0	0	0	0	0	0	0	0	0	0	0	0	0	0	0	0	0	0	0	0	0	0	0.05	0	0	0	0	0	0	0	0
					2	1	0	0	0	0	0	0	0	0	0	0	0	0	0	0	0	0	0	0	0	0	0.05	0	0	0	0	0	0	0	0	0	0.05	0.05	0	0	0	0	0	0.05	0.1	0.05	0.05	0.05	0
						2	0.0454545	0.0909091	0	0.0454545	0.0454545	0.0454545	0.0454545	0.0909091	0	0.0454545	0.0454545	0.0454545	0.0454545	0.0909091	0.0909091	0.0909091	0	0	0.0454545	0	0.0454545	0.0909091	0.0454545	0.0454545	0.0909091	0.0454545	0.0454545	0.0454545	0	0.0454545	0	0	0	0	0	0	0.0454545	0.0454545	0.0454545	0.0454545	0.0454545	0.0454545	0.0454545
						3	0	0	0	0	0	0	0	0	0	0	0	0	0	0	0	0	0	0	0	0	0	0	0	0	0	0	0	0	0	0	0	0	0	0	0	0	0	0	0	0	0	0	0
					3	1	0.05	0.05	0	0.05	0	0	0	0.05	0	0	0	0	0.05	0.05	0	0	0	0	0	0	0	0	0	0	0	0	0	0	0.05	0	0	0	0	0	0.05	0	0	0.05	0	0.05	0	0	0
						2	0	0	0	0	0	0	0	0	0	0	0	0	0	0	0	0	0	0	0	0	0	0.0454545	0.0454545	0	0	0	0	0	0	0	0	0	0	0	0	0	0	0.0454545	0.0454545	0	0	0.0454545	0
						3	0.047619	0.047619	0.0952381	0	0	0	0.047619	0	0.047619	0.047619	0	0	0	0	0	0	0	0	0	0	0	0	0	0	0	0	0	0	0	0	0.047619	0	0	0	0	0	0	0	0.047619	0	0	0	0
		BW25113_∆crp	WT (PD1074)		1	1	0	0	0	0	0	0.047619	0.0952381	0.047619	0.0952381	0	0.047619	0	0.047619	0.047619	0.047619	0.047619	0.047619	0.047619	0.047619	0.047619	0.047619	0.0952381	0.047619	0	0.047619	0.047619	0.0952381	0.0952381	0.142857	0.142857	0.047619	0.0952381	0.047619	0.142857	0.238095	0.047619	0.0952381	0.142857	0.0952381	0.190476	0.142857	0.238095	0.142857
						2	0.04	0	0	0.08	0.08	0.12	0.08	0	0.08	0.04	0.16	0.12	0.12	0.16	0.16	0.12	0.08	0.12	0.16	0.2	0.24	0.2	0.2	0.2	0.24	0.24	0.24	0.32	0.28	0.24	0.12	0.12	0.24	0.28	0.36	0.44	0.48	0.44	0.48	0.48	0.52	0.52	0.4
						3	0.0909091	0.0454545	0.0454545	0	0	0	0	0	0	0	0	0	0	0	0.0454545	0	0.0909091	0.0454545	0.0454545	0.0909091	0.0454545	0.0454545	0.0454545	0.136364	0.0909091	0.0909091	0.0909091	0.136364	0.227273	0.227273	0.181818	0.227273	0.0909091	0.0909091	0.0909091	0.181818	0.181818	0.0909091	0.0909091	0.0454545	0.136364	0.227273	0.272727
					2	1	0	0	0	0	0	0	0	0	0	0	0	0	0	0	0	0	0.05	0	0.05	0	0	0	0	0	0	0	0	0	0	0	0	0.05	0	0.05	0.1	0	0.1	0.05	0.15	0	0.15	0.15	0.05
						2	0	0	0	0	0	0	0.047619	0	0.047619	0	0.047619	0	0	0	0.047619	0	0	0	0	0	0.047619	0.0952381	0.047619	0.047619	0.047619	0.047619	0.0952381	0.0952381	0.047619	0.047619	0.190476	0.0952381	0.0952381	0.0952381	0.142857	0.142857	0.0952381	0.190476	0.142857	0.047619	0.142857	0.238095	0.142857
						3	0	0	0	0	0	0	0	0	0	0	0	0	0	0	0	0	0	0	0	0	0	0	0	0	0	0	0	0	0	0.05	0.05	0	0	0	0.05	0.05	0	0	0	0	0.05	0	0
					3	1	0.222222	0.222222	0.111111	0.111111	0.111111	0.0555556	0.111111	0.111111	0.166667	0.166667	0.166667	0.222222	0.0555556	0.111111	0.111111	0.111111	0.111111	0.166667	0.111111	0.0555556	0.111111	0.0555556	0.111111	0.0555556	0.111111	0.111111	0.111111	0.111111	0.111111	0.0555556	0.111111	0.111111	0.166667	0.166667	0.111111	0.166667	0.222222	0.111111	0.0555556	0.166667	0.222222	0.111111	0.166667
						2	0.294118	0.235294	0.294118	0.352941	0.294118	0.235294	0.294118	0.235294	0.235294	0.176471	0.235294	0.176471	0.117647	0.117647	0.235294	0.117647	0.117647	0.0588235	0.117647	0.235294	0.117647	0.176471	0.0588235	0.117647	0.117647	0.0588235	0.117647	0.0588235	0.176471	0.0588235	0.117647	0.0588235	0.117647	0.294118	0.117647	0.117647	0.0588235	0.176471	0.0588235	0.117647	0.117647	0.176471	0.117647
						3	0.047619	0.047619	0.047619	0.0952381	0.0952381	0.0952381	0.047619	0.047619	0.0952381	0.047619	0.047619	0	0	0.047619	0.047619	0	0	0	0	0.047619	0	0	0	0	0	0	0	0.047619	0	0.0952381	0	0	0	0	0	0	0.047619	0	0	0.142857	0.190476	0.190476	0.142857
		BW25113_∆cyaA	WT (PD1074)		1	1	0.1	0.1	0.1	0.15	0.1	0.05	0.1	0.05	0.05	0.1	0.05	0.1	0.15	0.1	0.1	0.1	0.1	0.1	0.1	0.1	0.1	0.1	0.1	0.05	0.05	0	0	0	0	0	0	0	0	0.05	0	0	0.05	0.05	0.1	0.15	0.1	0.05	0.1
						2	0.130435	0.130435	0.0869565	0.130435	0.130435	0.0434783	0.0434783	0.0434783	0.0434783	0.0434783	0.0434783	0.0869565	0.0434783	0.0434783	0.0434783	0.0434783	0.0434783	0	0	0	0.0434783	0	0	0	0	0	0	0.0434783	0.0434783	0.0869565	0.0434783	0.0434783	0	0.0434783	0.0434783	0	0	0.0869565	0.0434783	0	0.0434783	0.0434783	0.0434783
						3	0.0952381	0.0952381	0.047619	0.047619	0.0952381	0.047619	0.047619	0.047619	0.047619	0.047619	0.047619	0.047619	0	0.047619	0	0	0	0	0	0	0	0	0	0	0	0	0	0	0	0	0	0.047619	0	0	0	0.047619	0	0	0	0	0	0.047619	0
					2	1	0	0	0	0	0	0.05	0.05	0.05	0.05	0.05	0.05	0.05	0.05	0	0	0	0.05	0.05	0	0	0	0	0	0.05	0.05	0	0	0	0	0	0	0	0.05	0	0	0	0	0	0	0	0	0	0
						2	0.444444	0.333333	0.277778	0.277778	0.222222	0.277778	0.166667	0.111111	0.111111	0.111111	0.111111	0.111111	0.111111	0.111111	0.111111	0.111111	0.111111	0.111111	0.111111	0.0555556	0.0555556	0.0555556	0.0555556	0.0555556	0.0555556	0.0555556	0.0555556	0.0555556	0.0555556	0.0555556	0.0555556	0.0555556	0.0555556	0.0555556	0.0555556	0.0555556	0.0555556	0.0555556	0.0555556	0.0555556	0.0555556	0.0555556	0.0555556
						3	0.190476	0.142857	0.047619	0.047619	0.047619	0.047619	0.047619	0.047619	0.047619	0.047619	0.047619	0	0.047619	0.047619	0.047619	0.047619	0.047619	0.047619	0.047619	0.047619	0.047619	0.047619	0.047619	0.047619	0.047619	0.047619	0.047619	0.047619	0.047619	0.047619	0.047619	0.047619	0.047619	0.0952381	0.047619	0.047619	0.047619	0.047619	0.047619	0.0952381	0.0952381	0.0952381	0.0952381
					3	1	0	0	0	0.0555556	0	0.0555556	0.0555556	0.0555556	0.0555556	0.0555556	0.0555556	0.0555556	0.111111	0.111111	0.111111	0	0	0	0	0	0	0.0555556	0	0.0555556	0	0.0555556	0	0	0	0.0555556	0.0555556	0	0.0555556	0	0	0	0.0555556	0.0555556	0.0555556	0	0	0.0555556	0.111111
						2	0.0526316	0.105263	0.157895	0.157895	0.157895	0.157895	0.157895	0.157895	0.105263	0.157895	0.157895	0.105263	0.105263	0.105263	0.105263	0	0.0526316	0.0526316	0.0526316	0.157895	0.105263	0.0526316	0.0526316	0	0	0	0	0	0	0	0	0.0526316	0.0526316	0.0526316	0	0	0	0.0526316	0.0526316	0.105263	0	0	0
						3	0	0.0454545	0	0.0909091	0.136364	0.0454545	0.0454545	0.0454545	0.0454545	0.0454545	0.0454545	0.0454545	0.0454545	0.0454545	0.0454545	0.0454545	0.0454545	0	0	0	0	0	0	0	0	0	0	0	0	0	0	0	0	0	0.0454545	0.0454545	0	0	0	0.0454545	0.0454545	0.0454545	0
		BW25113_∆cpdA	WT (PD1074)		1	1	0.142857	0.0952381	0.0952381	0.0952381	0.142857	0.142857	0.142857	0.0952381	0.047619	0.047619	0.047619	0.047619	0.047619	0	0	0	0.047619	0.047619	0.047619	0.0952381	0.047619	0.047619	0	0	0.0952381	0.047619	0.0952381	0.047619	0.047619	0.0952381	0.142857	0.142857	0.0952381	0	0.047619	0.047619	0.047619	0.0952381	0.142857	0.047619	0.0952381	0.0952381	0.142857
						2	0.142857	0.142857	0.142857	0.142857	0.0952381	0.142857	0.142857	0.190476	0.142857	0.142857	0.142857	0.142857	0.142857	0.142857	0.142857	0.142857	0.142857	0.0952381	0.0952381	0.047619	0.0952381	0.0952381	0.0952381	0.047619	0.047619	0.047619	0	0	0.0952381	0	0	0.047619	0.047619	0	0	0.047619	0	0.047619	0	0	0.0952381	0	0.047619
						3	0.1	0.2	0.15	0.1	0.05	0.05	0.05	0	0	0.05	0.05	0.05	0.05	0.05	0	0	0	0.15	0.1	0.15	0.1	0.1	0.15	0.1	0.15	0.15	0.15	0.25	0.2	0.2	0.15	0.15	0.15	0.15	0.15	0.1	0.2	0.25	0.25	0.2	0.25	0.2	0.35
					2	1	0.111111	0.111111	0.111111	0.111111	0.111111	0.111111	0.111111	0.0555556	0.0555556	0	0	0	0	0	0	0	0.0555556	0	0	0	0	0	0	0	0	0	0	0	0	0	0	0	0	0	0	0	0	0	0	0	0	0	0.0555556
						2	0.142857	0.142857	0.0952381	0.047619	0.047619	0.047619	0.047619	0.047619	0.047619	0.047619	0.047619	0.047619	0.047619	0.047619	0.047619	0.047619	0	0.047619	0	0	0	0.047619	0.047619	0.047619	0.047619	0.047619	0	0.047619	0.0952381	0.0952381	0	0.047619	0	0.047619	0.047619	0.047619	0.047619	0.0952381	0.047619	0.0952381	0.047619	0.047619	0.047619
						3	0.0526316	0.105263	0.157895	0.0526316	0.0526316	0.105263	0	0	0	0	0.0526316	0	0.0526316	0.0526316	0	0	0	0	0.0526316	0.0526316	0.105263	0	0.105263	0.0526316	0.0526316	0.0526316	0	0.0526316	0	0	0.0526316	0.0526316	0.105263	0.0526316	0	0.0526316	0	0	0	0	0	0	0
					3	1	0.15	0.2	0.15	0.1	0.1	0.1	0.1	0.1	0.1	0.1	0.1	0.1	0.1	0.1	0.1	0.1	0.1	0.1	0.1	0.1	0.05	0.05	0.05	0.05	0.1	0.05	0.05	0.1	0.1	0.05	0	0	0	0	0	0	0	0	0.05	0	0	0	0
						2	0.166667	0.111111	0.111111	0.111111	0.111111	0.166667	0.111111	0.166667	0.0555556	0.0555556	0.0555556	0.0555556	0.0555556	0	0.0555556	0.0555556	0.0555556	0.0555556	0.0555556	0.0555556	0.0555556	0.0555556	0.0555556	0.0555556	0.0555556	0.0555556	0.111111	0.0555556	0.0555556	0.0555556	0.0555556	0.111111	0.111111	0.111111	0.111111	0.111111	0.111111	0.111111	0.166667	0.166667	0.111111	0.111111	0.222222
						3	0	0	0	0	0	0	0	0	0.047619	0.047619	0	0.047619	0.047619	0	0	0	0	0	0	0	0	0	0.047619	0	0.047619	0.047619	0.047619	0	0	0	0	0	0	0	0	0	0	0	0.047619	0	0	0.047619	0
		BW25113_∆cytR	WT (PD1074)		1	1	0	0	0.0454545	0	0	0	0.0454545	0	0.0454545	0.0454545	0.0454545	0	0	0	0	0	0	0.0454545	0.0454545	0.0909091	0.136364	0.0909091	0.0909091	0.136364	0.136364	0.0909091	0.0909091	0.0454545	0.0454545	0.136364	0.136364	0.136364	0.0909091	0.136364	0.0909091	0.0454545	0.0454545	0.181818	0.136364	0.0909091	0.0909091	0.0454545	0
						2	0.047619	0.047619	0.047619	0.047619	0.047619	0.047619	0.047619	0.047619	0	0.047619	0.047619	0.047619	0.047619	0.047619	0.047619	0.047619	0.047619	0.047619	0	0.047619	0.0952381	0.047619	0.047619	0	0.047619	0	0	0	0.047619	0.047619	0.047619	0.0952381	0.047619	0.142857	0.142857	0.0952381	0.047619	0.047619	0.0952381	0.0952381	0.0952381	0.0952381	0.0952381
						3	0	0	0	0	0	0	0	0	0	0	0	0	0	0	0.0454545	0	0	0	0	0	0	0.0454545	0.0454545	0	0	0.0454545	0	0.0454545	0	0	0	0	0	0	0.0454545	0	0.0454545	0.0454545	0.0454545	0.0454545	0.136364	0.0909091	0.136364
					2	1	0.05	0.05	0.05	0.05	0.05	0.05	0.05	0.05	0.05	0.05	0.05	0.05	0.05	0	0	0	0	0	0	0	0	0	0	0	0.05	0.05	0.05	0.05	0.05	0.05	0.05	0.05	0.05	0.05	0.05	0.05	0.05	0.05	0.05	0.05	0.05	0.05	0.05
						2	0	0.0526316	0	0	0	0	0	0	0	0	0	0	0	0.0526316	0.0526316	0.0526316	0.0526316	0.0526316	0.0526316	0.0526316	0.0526316	0.0526316	0.0526316	0.0526316	0.0526316	0.0526316	0.0526316	0.0526316	0.105263	0.105263	0.105263	0.105263	0.105263	0.105263	0.0526316	0	0.157895	0.105263	0.157895	0.105263	0.105263	0.105263	0.105263
						3	0.1	0.05	0.1	0.1	0.1	0.1	0.1	0.1	0.05	0.1	0.1	0.1	0.1	0.05	0.1	0.1	0.1	0.1	0.05	0.05	0.05	0.05	0.05	0.05	0.05	0.05	0.05	0.05	0.05	0.05	0.05	0.05	0.05	0.05	0.05	0.05	0.05	0.05	0.05	0.05	0.05	0.05	0.05
					3	1	0	0	0	0	0	0	0	0	0	0	0	0	0	0	0	0	0	0	0	0	0	0	0	0	0	0	0	0	0.05	0	0.05	0	0	0	0.05	0	0	0	0	0	0	0.05	0.05
						2	0.2	0.2	0.15	0.15	0.15	0.15	0.15	0.1	0.2	0.1	0.2	0.1	0.15	0.1	0.1	0.1	0.1	0.1	0.1	0.1	0.05	0.05	0.05	0.05	0.05	0.05	0.05	0	0	0	0	0	0.05	0	0	0	0.05	0.05	0.05	0.05	0.05	0.05	0.05
						3	0.105263	0.105263	0	0	0	0	0	0	0	0	0	0	0	0	0	0	0	0	0	0	0	0	0	0	0	0	0	0	0	0	0	0	0	0	0	0	0	0.0526316	0	0	0	0	0.0526316
Fig 1d and S1b	aversive responses on ECA pathway	BW25113_WT	WT (PD1074)		1	1	0.095238	0.047619	0.047619	0.047619	0	0	0	0	0	0	0	0	0	0	0	0	0	0	0	0	0	0	0	0	0	0	0	0	0	0	0	0	0	0.047619	0.047619	0.047619	0.095238	0	0.047619	0.047619	0	0	0
						2	0.090909	0.090909	0.045455	0.045455	0.045455	0.045455	0.045455	0.045455	0.045455	0.045455	0.045455	0.045455	0.045455	0.045455	0.045455	0.045455	0.045455	0.045455	0.045455	0.045455	0.045455	0.045455	0.045455	0.045455	0.045455	0.045455	0.045455	0	0	0.045455	0	0	0	0	0	0	0	0	0	0	0	0	0
						3	0.315789	0.105263	0.052632	0	0	0	0	0	0	0	0	0	0	0	0	0	0	0	0.052632	0.052632	0.052632	0.052632	0.105263	0.052632	0.052632	0.105263	0.052632	0.052632	0.052632	0.052632	0.157895	0.157895	0.157895	0.105263	0.105263	0.210526	0.157895	0.157895	0.157895	0.157895	0.157895	0.157895	0.210526
					2	1	0.3	0.25	0.2	0.2	0.2	0.15	0.1	0.1	0.1	0.1	0.1	0.05	0.05	0	0	0	0	0	0	0	0	0	0	0	0	0	0	0	0	0	0	0	0	0	0	0	0	0	0	0.05	0.05	0.05	0.05
						2	0.4	0.25	0.25	0.15	0.15	0.15	0.15	0.15	0.15	0.15	0.15	0.2	0.15	0.1	0.05	0.05	0.05	0.05	0.05	0	0	0	0	0	0	0	0	0	0	0	0	0	0.05	0.05	0.05	0	0.05	0	0	0	0	0	0
						3	0.35	0.1	0.1	0.1	0.1	0.1	0.1	0.1	0.1	0.1	0.1	0	0	0	0.05	0.05	0.05	0.05	0.05	0.05	0.05	0.05	0.1	0.05	0.05	0.05	0.05	0.05	0.05	0.05	0.05	0.1	0.1	0.1	0.15	0.15	0.1	0.05	0.05	0.05	0.05	0.05	0.05
					3	1	0.05	0.05	0.05	0	0	0	0	0	0	0	0	0	0	0	0	0	0	0	0	0	0	0	0	0.05	0.05	0.05	0	0.05	0	0	0	0	0	0	0	0	0	0	0.05	0.1	0.15	0.05	0.05
						2	0.05	0.05	0.05	0.05	0.05	0.05	0.05	0.05	0.05	0.05	0.05	0.05	0.05	0.05	0.05	0.05	0.05	0.05	0.1	0.05	0.05	0	0	0	0	0	0	0	0	0	0	0	0	0	0	0	0	0	0	0	0	0	0
						3	0	0.05	0	0	0	0	0	0	0	0	0	0	0	0	0	0	0	0	0.05	0	0	0	0	0	0	0	0	0	0.05	0	0	0	0	0	0	0	0.05	0	0.05	0.05	0.05	0.05	0
					4	1	0	0	0	0	0	0	0	0	0	0	0	0	0	0	0	0	0.047619	0	0	0.047619	0	0	0	0	0	0	0	0	0	0	0	0.047619	0	0	0	0.047619	0	0	0	0	0	0	0
						2	0.142857	0.142857	0.047619	0.047619	0.095238	0.095238	0.047619	0.095238	0.095238	0.047619	0.142857	0.095238	0.095238	0.047619	0.047619	0	0.047619	0.047619	0	0	0.047619	0.047619	0	0.047619	0	0.047619	0	0.047619	0.095238	0.095238	0.095238	0.095238	0.047619	0.095238	0.142857	0.142857	0.047619	0.047619	0.095238	0.047619	0.095238	0.095238	0.047619
						3	0	0	0	0.043478	0	0	0	0	0.043478	0.043478	0.043478	0	0	0	0	0	0.043478	0.043478	0.043478	0.043478	0.043478	0	0	0.043478	0.043478	0.086957	0.043478	0.130435	0.086957	0.130435	0.130435	0.173913	0.130435	0.130435	0.173913	0.173913	0.173913	0.173913	0.130435	0.086957	0.173913	0.130435	0.130435
		BW25113_∆rffA	WT (PD1074)		1	1	0.157895	0.105263	0.105263	0.105263	0.105263	0.105263	0.052632	0.052632	0.105263	0.052632	0.052632	0.052632	0.052632	0	0	0	0.052632	0	0	0	0.105263	0.052632	0	0.052632	0	0	0	0.052632	0.105263	0.052632	0	0	0	0.052632	0	0.052632	0.052632	0.052632	0.105263	0.052632	0	0.052632	0
						2	0.105263	0.210526	0.210526	0.052632	0	0	0	0	0.052632	0	0	0	0	0	0.052632	0.052632	0	0.052632	0.105263	0	0	0	0	0	0.052632	0	0.052632	0.052632	0.052632	0.052632	0.052632	0.052632	0.105263	0.105263	0.105263	0.105263	0.105263	0.157895	0.157895	0.157895	0.157895	0.105263	0.157895
						3	0	0	0	0	0	0	0	0	0.05	0	0	0	0	0	0	0	0	0	0	0	0	0	0	0	0	0	0	0	0	0	0	0	0	0	0	0	0	0	0	0	0	0.05	0.05
					2	1	0	0	0	0	0	0	0	0	0	0	0	0	0	0	0	0	0	0	0	0	0	0	0	0	0	0	0	0	0	0	0	0	0	0	0	0	0	0.052632	0	0.052632	0.052632	0	0.052632
						2	0.3	0.05	0.05	0.05	0.05	0.05	0.05	0	0	0	0	0	0	0	0	0	0	0	0	0	0	0	0	0	0	0	0	0	0	0	0	0	0.05	0	0.05	0.05	0.05	0.05	0.05	0.05	0.05	0.05	0.05
						3	0.25	0.1	0.05	0.05	0	0.05	0.05	0.05	0	0	0.1	0.05	0	0.05	0	0	0	0	0	0	0	0	0	0	0	0	0	0	0	0	0	0	0	0	0.05	0.05	0.05	0.05	0.05	0.05	0.05	0.05	0.05
					3	1	0.1	0.1	0.05	0.05	0.05	0.05	0.05	0.05	0.05	0.05	0.05	0.05	0.05	0.05	0.05	0.05	0.05	0.05	0.05	0.05	0.05	0.05	0.05	0.05	0.05	0	0	0	0	0	0	0.05	0.05	0.05	0	0	0	0	0	0.1	0.05	0.05	0.05
						2	0	0	0	0.05	0.05	0	0	0	0	0	0	0	0	0	0	0	0	0	0	0	0	0	0	0	0	0	0	0	0	0	0	0	0	0	0	0	0	0	0	0	0	0	0
						3	0	0.05	0.05	0.1	0.1	0.1	0.1	0.05	0.1	0.1	0.1	0.05	0.05	0.05	0.05	0.05	0	0	0.05	0	0	0	0	0	0	0	0	0.1	0.05	0.05	0.05	0.05	0.05	0.05	0.05	0.05	0.05	0.1	0.1	0.15	0.05	0.1	0.1
					4	1	0	0	0	0.045455	0	0.045455	0.045455	0.045455	0.045455	0.045455	0	0.045455	0	0.045455	0.045455	0.045455	0.045455	0.045455	0.045455	0.045455	0.045455	0.045455	0.090909	0.045455	0.045455	0.045455	0	0.090909	0.181818	0.181818	0.045455	0.090909	0.181818	0.045455	0.090909	0.090909	0.227273	0.090909	0.136364	0.045455	0.090909	0.181818	0.136364
						2	0.05	0.05	0.05	0.05	0.05	0.05	0.05	0	0	0.05	0.05	0.1	0	0	0	0.05	0	0.05	0.05	0.05	0	0.05	0	0	0	0	0	0.05	0.05	0.1	0.1	0.1	0.05	0	0.05	0	0	0.1	0.1	0.05	0.2	0.2	0.15
						3	0.142857	0.047619	0.142857	0.095238	0.095238	0.047619	0.047619	0.095238	0.047619	0.047619	0.047619	0	0.047619	0.047619	0	0	0.047619	0.047619	0	0.047619	0.047619	0	0	0	0	0	0	0	0	0	0	0	0	0	0	0	0.047619	0.142857	0	0.047619	0.047619	0.095238	0
					5	1	0.047619	0.047619	0.047619	0.047619	0.047619	0	0	0.095238	0.095238	0.047619	0.047619	0.047619	0.047619	0.047619	0	0.047619	0.095238	0	0	0.047619	0.095238	0.047619	0.047619	0.095238	0.142857	0.095238	0.047619	0.142857	0.142857	0.142857	0.190476	0.095238	0.095238	0.095238	0.095238	0.095238	0.095238	0.047619	0.095238	0.095238	0.095238	0.142857	0.142857
						2	0.05	0.1	0.1	0.1	0.1	0.15	0.1	0.1	0.1	0.05	0.1	0.1	0.05	0	0	0	0	0	0	0	0	0	0.05	0.05	0.05	0.05	0.05	0.05	0	0.05	0.05	0.05	0.05	0.05	0.05	0.05	0.05	0.1	0.15	0.15	0.15	0.15	0.2
						3	0.368421	0.157895	0.210526	0.210526	0.210526	0.263158	0.315789	0.368421	0.263158	0.315789	0.210526	0.210526	0.210526	0.157895	0.210526	0.315789	0.263158	0.210526	0.210526	0.263158	0.263158	0.157895	0.157895	0.157895	0.210526	0.210526	0.210526	0.210526	0.157895	0.210526	0.157895	0.210526	0.210526	0.263158	0.210526	0.210526	0.210526	0.263158	0.315789	0.210526	0.263158	0.263158	0.263158
		BW25113_∆rffC	WT (PD1074)		1	1	0.052632	0	0	0	0	0	0	0	0	0	0	0	0	0	0	0	0	0	0.052632	0	0	0	0	0	0	0	0	0	0	0	0	0	0	0	0	0	0	0	0	0	0	0	0.052632
						2	0.2	0.15	0.1	0.1	0.1	0.1	0.05	0.05	0.05	0.1	0.05	0.1	0.05	0.05	0.05	0.05	0.05	0.05	0.05	0.1	0	0	0	0	0	0	0	0.05	0	0	0	0	0	0	0	0	0	0	0	0	0.05	0.05	0
						3	0.1875	0.125	0.0625	0	0	0	0	0.0625	0.0625	0.125	0.0625	0.0625	0.0625	0.0625	0.0625	0.0625	0.0625	0.125	0.0625	0.0625	0.0625	0.125	0.0625	0	0	0	0	0	0	0	0	0	0	0	0	0	0	0	0	0	0	0	0
					2	1	0.6	0.65	0.1	0.85	0.9	0.95	0.95	1	0.1	0	0	0	0	0	0	0	0	0	0	0	0	0	0	0	0	0	0	0	0	0	0	0	0	0	0	0	0.05	0	0.05	0.05	0.05	0.05	0.05
						2	0.210526	0.105263	0.157895	0.105263	0.105263	0.105263	0.105263	0.105263	0.105263	0.105263	0.105263	0.052632	0.052632	0.052632	0.105263	0.105263	0.157895	0.052632	0	0	0	0	0	0	0	0	0	0.052632	0.105263	0.105263	0.105263	0.157895	0.210526	0.157895	0.157895	0.157895	0.157895	0.157895	0.157895	0.157895	0.210526	0.210526	0.210526
						3	0.111111	0	0	0	0	0	0	0	0.055556	0	0.055556	0.055556	0.055556	0	0	0	0	0	0	0	0	0	0	0	0	0	0	0	0	0	0	0	0	0	0	0	0.055556	0	0	0	0	0	0.055556
					3	1	0	0	0	0	0	0	0	0	0	0	0	0	0	0	0	0	0	0	0.05	0	0	0	0	0	0	0	0	0	0	0	0	0	0	0	0.05	0.05	0	0	0.05	0	0	0	0
						2	0	0	0	0	0	0	0	0	0	0	0	0	0	0	0	0	0	0	0	0	0	0	0	0	0	0.1	0	0	0	0	0.05	0	0	0	0	0	0.05	0	0	0	0.05	0.05	0.05
						3	0	0	0	0	0	0	0	0	0	0	0	0	0	0	0	0	0	0	0	0	0	0	0	0	0	0	0	0	0	0	0	0	0	0	0	0.05	0	0	0.05	0	0	0	0
					4	1	0.15	0	0	0	0	0	0	0.05	0	0	0.05	0.05	0	0	0	0	0.05	0.05	0.05	0.05	0.05	0	0.05	0.05	0.05	0.05	0	0	0	0	0	0	0	0	0	0	0.05	0	0	0.05	0.05	0.05	0.1
						2	0.210526	0.105263	0.105263	0.105263	0.105263	0.105263	0.052632	0.052632	0.052632	0.052632	0.052632	0.052632	0.052632	0.052632	0	0.052632	0.052632	0	0.052632	0.105263	0.052632	0.105263	0.052632	0.052632	0.052632	0.052632	0	0	0.052632	0.052632	0	0	0	0.052632	0	0	0.105263	0	0	0	0.052632	0	0.052632
						3	0	0.05	0.05	0	0.05	0	0	0.05	0	0	0	0	0	0	0	0.05	0	0	0.05	0.05	0	0.1	0.05	0	0	0	0	0	0.05	0.05	0.1	0.05	0	0.05	0.05	0.05	0.05	0	0.15	0.1	0	0	0.05
					5	1	0	0	0	0	0	0	0	0.05	0.05	0	0	0	0	0	0	0	0	0.05	0.05	0	0.05	0	0	0	0.05	0.05	0.05	0.05	0.2	0.1	0.1	0.1	0.05	0.2	0.1	0.2	0.2	0.1	0.1	0.2	0.15	0.1	0.3
						2	0.047619	0	0	0	0	0	0.047619	0	0	0	0	0	0	0	0	0	0	0	0	0	0	0	0	0	0	0	0	0	0	0	0	0	0	0	0.047619	0	0	0	0	0.047619	0.047619	0.047619	0.047619
						3	0	0	0	0	0	0	0	0	0	0	0	0	0	0	0	0	0	0	0	0	0	0	0	0	0	0	0	0	0	0	0	0	0	0	0	0	0	0.1	0.05	0.05	0	0	0
		BW25113_∆rffT	WT (PD1074)		1	1	0.111111	0.166667	0.111111	0.111111	0.111111	0.111111	0.055556	0.055556	0.055556	0.055556	0.055556	0.055556	0	0.055556	0.055556	0.055556	0	0.055556	0.055556	0.055556	0.055556	0.055556	0.055556	0.055556	0.111111	0.111111	0.111111	0.055556	0.111111	0.111111	0.055556	0.055556	0.055556	0.055556	0.055556	0.055556	0.055556	0.055556	0.111111	0.111111	0.111111	0.111111	0.111111
						2	0.15	0.1	0.05	0.05	0.05	0.1	0.1	0.05	0.05	0.05	0.05	0	0.05	0	0	0	0	0	0	0	0.05	0.05	0.05	0	0	0	0	0	0	0	0	0.05	0	0	0	0	0	0	0	0.05	0.05	0	0.1
						3	0.210526	0.052632	0	0	0	0	0	0	0	0	0	0	0	0	0.052632	0.052632	0	0	0	0	0.052632	0.052632	0.052632	0.052632	0.052632	0.052632	0.052632	0	0.052632	0.052632	0	0	0.052632	0.105263	0.052632	0.052632	0.052632	0.052632	0.052632	0.105263	0.105263	0.157895	0.157895
					2	1	0.190476	0.142857	0.190476	0.142857	0.142857	0.142857	0.142857	0.142857	0.142857	0.142857	0.142857	0.142857	0.190476	0.142857	0.190476	0.095238	0.095238	0.095238	0.095238	0.095238	0.095238	0.095238	0.047619	0.047619	0.047619	0.047619	0.047619	0	0.047619	0	0	0	0	0.047619	0	0	0	0.047619	0.047619	0.047619	0.047619	0.047619	0.142857
						2	0.157895	0.105263	0.105263	0.105263	0.105263	0.105263	0.105263	0.105263	0.105263	0.105263	0.105263	0.052632	0.052632	0.052632	0.052632	0.052632	0.052632	0.052632	0.052632	0.052632	0.052632	0.052632	0.052632	0.052632	0.052632	0.052632	0.052632	0.052632	0.052632	0	0	0	0	0	0	0	0	0	0	0	0.052632	0	0
						3	0.428571	0.142857	0.142857	0.190476	0.095238	0.142857	0.142857	0.095238	0.095238	0.095238	0.095238	0.095238	0.095238	0.047619	0	0	0	0	0	0	0	0	0	0	0	0	0.047619	0	0	0	0	0	0	0	0.047619	0	0	0	0	0	0	0	0
					3	1	0.105263	0.105263	0.105263	0.157895	0.210526	0.157895	0.105263	0.052632	0	0.052632	0.052632	0.052632	0.052632	0.052632	0.052632	0	0	0	0	0	0.052632	0	0	0.052632	0	0	0	0	0	0	0	0.105263	0.157895	0.052632	0.052632	0.052632	0.157895	0.157895	0.105263	0.105263	0.105263	0.210526	0.157895
						2	0	0	0	0	0	0	0	0	0	0	0	0	0	0.05	0	0	0	0	0	0	0	0	0	0	0	0	0	0	0	0	0	0	0	0	0	0	0	0	0	0	0	0	0.05
						3	0	0	0	0	0	0.052632	0	0	0	0	0.052632	0	0	0	0	0	0	0	0	0	0	0	0	0.052632	0	0	0	0	0.052632	0	0	0.052632	0.052632	0	0.052632	0	0.105263	0.052632	0.052632	0.052632	0.052632	0	0
					4	1	0.05	0.05	0.05	0.05	0.05	0.05	0.05	0.05	0	0	0	0	0	0	0	0	0	0	0	0	0	0	0	0	0	0	0	0	0	0.05	0.1	0	0	0	0	0.05	0.05	0.05	0.1	0.1	0	0	0
						2	0.1	0.05	0.05	0	0	0	0	0	0	0	0	0	0	0	0	0	0	0	0	0	0	0	0	0	0	0	0	0	0	0	0	0	0	0	0	0	0	0	0	0	0.05	0	0.05
						3	0.142857	0.095238	0.142857	0.095238	0.142857	0.047619	0	0.047619	0.047619	0.047619	0.047619	0	0.047619	0.047619	0	0	0	0	0	0	0	0	0	0	0	0	0	0	0	0	0	0.047619	0.047619	0.047619	0	0	0.095238	0.047619	0.047619	0.047619	0.047619	0.047619	0.047619
					5	1	0	0	0	0	0	0	0	0	0	0	0	0	0.05	0	0	0	0	0	0	0.05	0.05	0.05	0.05	0.15	0.05	0.05	0.05	0.05	0.05	0.1	0.1	0.2	0.15	0.15	0.1	0.1	0.1	0.1	0.15	0.1	0.15	0.2	0.25
						2	0	0	0	0	0	0.052632	0.052632	0.105263	0.052632	0.052632	0.052632	0.052632	0.052632	0.052632	0	0	0	0	0	0	0	0	0	0	0	0	0	0	0	0	0	0	0	0	0	0	0	0.052632	0	0	0	0	0
						3	0	0	0	0	0	0	0	0	0	0	0	0	0	0	0	0	0	0	0	0	0	0	0	0	0	0.052632	0.052632	0	0	0	0.052632	0	0.052632	0.052632	0.105263	0.105263	0.105263	0.105263	0.052632	0.105263	0.105263	0.052632	0.052632
		BW25113_∆wzxE	WT (PD1074)		1	1	0.105263	0.052632	0.105263	0.105263	0.052632	0	0	0.052632	0.052632	0.052632	0.052632	0.052632	0.052632	0.052632	0.052632	0.052632	0	0.052632	0.052632	0.052632	0.052632	0.052632	0.105263	0	0.052632	0	0	0.052632	0	0.052632	0.052632	0.052632	0.052632	0.105263	0.105263	0.105263	0.052632	0.052632	0.105263	0.105263	0.105263	0.105263	0.105263
						2	0.315789	0.157895	0.263158	0.210526	0.315789	0.263158	0.263158	0.315789	0.210526	0.263158	0.210526	0.210526	0.210526	0.157895	0.210526	0.157895	0.105263	0.105263	0.105263	0.052632	0.105263	0.157895	0.157895	0.210526	0.157895	0.210526	0.210526	0.263158	0.105263	0.105263	0.368421	0.210526	0.210526	0.105263	0.210526	0.263158	0.263158	0.210526	0.315789	0.315789	0.315789	0.315789	0.315789
						3	0.2	0	0.1	0.05	0.05	0.05	0.05	0	0.05	0.05	0.05	0.05	0	0.05	0	0	0	0	0	0	0	0	0.05	0.05	0	0	0	0	0	0	0	0	0	0.05	0.05	0	0.05	0	0	0	0	0	0
					2	1	0.166667	0	0	0.055556	0.055556	0.055556	0.055556	0.055556	0.111111	0	0	0.055556	0	0	0	0	0	0	0	0	0	0	0	0	0	0	0	0	0	0	0	0	0.055556	0	0	0	0	0.055556	0	0	0.055556	0.055556	0
						2	0	0	0	0	0	0	0	0	0	0	0	0	0	0	0	0	0	0	0	0	0	0	0	0	0	0	0	0	0	0	0	0	0	0	0	0.05	0.05	0	0.05	0	0	0	0
						3	0.35	0.1	0.05	0.05	0	0	0	0	0	0	0	0	0	0	0	0.05	0.05	0.05	0	0.05	0.05	0.05	0.05	0.05	0	0	0.05	0.05	0.05	0.05	0.1	0.15	0.1	0.15	0.15	0.15	0.15	0.15	0.1	0.1	0.1	0.1	0.05
					3	1	0.055556	0.055556	0.055556	0.055556	0.111111	0.111111	0.055556	0.055556	0.055556	0.055556	0.055556	0.055556	0.055556	0.055556	0.055556	0.111111	0.111111	0.111111	0.111111	0.111111	0.111111	0.111111	0.111111	0.166667	0.166667	0.222222	0.222222	0.166667	0.111111	0.222222	0.333333	0.277778	0.277778	0.277778	0.333333	0.333333	0.333333	0.333333	0.277778	0.333333	0.333333	0.388889	0.444444
						2	0.05	0.05	0	0	0	0.05	0.05	0.05	0.05	0.1	0.05	0.05	0.05	0.1	0.05	0.15	0.15	0.15	0.15	0.2	0.15	0.15	0.15	0.1	0.15	0.1	0.1	0.1	0.15	0.05	0.2	0.2	0.2	0.15	0.15	0.15	0.15	0.2	0.1	0.15	0.15	0.2	0.2
						3	0	0	0	0	0	0	0	0	0	0	0	0	0	0	0	0	0	0	0	0	0	0	0	0	0	0	0.047619	0	0.047619	0.095238	0.047619	0.047619	0.047619	0.047619	0.047619	0	0.095238	0.047619	0.095238	0.095238	0.095238	0.142857	0.142857
					4	1	0.157895	0.157895	0.157895	0.157895	0.157895	0.157895	0.210526	0.210526	0.210526	0.157895	0.210526	0.210526	0.105263	0.210526	0.157895	0.105263	0.105263	0.105263	0.157895	0.315789	0.315789	0.263158	0.157895	0.263158	0.263158	0.263158	0.157895	0.315789	0.315789	0.315789	0.368421	0.421053	0.315789	0.368421	0.368421	0.368421	0.315789	0.421053	0.368421	0.368421	0.315789	0.315789	0.315789
						2	0.15	0.15	0.15	0.1	0.1	0.1	0.05	0.05	0.05	0.05	0.05	0.05	0	0	0.05	0	0	0	0	0	0	0	0	0	0.05	0	0	0	0	0	0	0	0	0	0	0.05	0	0.05	0.05	0.1	0.1	0.05	0.05
						3	0.05	0.05	0.1	0.1	0.1	0.05	0.15	0.15	0.05	0.1	0	0.1	0	0	0.05	0.05	0.05	0	0	0.05	0	0.05	0.05	0.05	0.05	0.05	0.1	0.15	0.15	0.15	0.2	0.15	0.1	0.15	0.15	0.15	0.2	0.2	0.2	0.15	0.2	0.3	0.2
					5	1	0.157895	0.210526	0.210526	0.157895	0.157895	0.157895	0.157895	0.105263	0.157895	0.105263	0.105263	0.105263	0.052632	0.052632	0.052632	0.052632	0.105263	0.105263	0.105263	0.105263	0.105263	0.157895	0.157895	0.157895	0.157895	0.263158	0.210526	0.210526	0.210526	0.210526	0.210526	0.263158	0.263158	0.263158	0.263158	0.263158	0.263158	0.368421	0.315789	0.315789	0.315789	0.315789	0.210526
						2	0.15	0.15	0.15	0.2	0.15	0.15	0.15	0.15	0.1	0.05	0.05	0.05	0.05	0.1	0.1	0.1	0.1	0.1	0.1	0.1	0.1	0.1	0.1	0.1	0.05	0.1	0.1	0.1	0.1	0.1	0.1	0.1	0.15	0.15	0.15	0.2	0.2	0.2	0.2	0.2	0.2	0.2	0.2
						3	0.15	0.05	0.05	0.05	0.05	0.1	0.1	0.05	0.05	0.05	0.05	0.1	0.1	0	0	0	0.05	0	0	0	0	0	0.05	0.05	0.05	0.1	0.1	0.1	0.1	0.1	0.1	0.1	0.1	0.2	0.2	0.15	0.2	0.2	0.15	0.2	0.4	0.25	0.4
		BW25113_∆rffG	WT (PD1074)		1	1	0.222222	0.222222	0.222222	0.166667	0.166667	0.111111	0.166667	0.111111	0.166667	0.111111	0.0555556	0.0555556	0.0555556	0.111111	0.111111	0.0555556	0.111111	0.0555556	0.111111	0	0.0555556	0	0	0	0.0555556	0.0555556	0	0	0.0555556	0.111111	0.0555556	0.0555556	0.111111	0.166667	0.166667	0.166667	0.277778	0.166667	0.0555556	0.0555556	0.0555556	0.111111	0.166667
						2	0.111111	0.0555556	0.0555556	0.0555556	0.0555556	0.0555556	0.0555556	0.0555556	0.0555556	0.0555556	0.0555556	0.0555556	0.0555556	0.111111	0.0555556	0.0555556	0.0555556	0.0555556	0	0.0555556	0.0555556	0.0555556	0.111111	0.111111	0.111111	0.111111	0.111111	0.111111	0.111111	0.111111	0.111111	0.111111	0.111111	0.111111	0.111111	0.111111	0.0555556	0.166667	0.111111	0.166667	0.166667	0.222222	0.222222
						3	0.368421	0.0526316	0.0526316	0.0526316	0.0526316	0.0526316	0.0526316	0.0526316	0.0526316	0.0526316	0.0526316	0.0526316	0.0526316	0.105263	0.0526316	0.0526316	0.0526316	0	0.0526316	0	0	0	0	0	0	0	0	0	0.0526316	0	0.0526316	0	0	0	0.0526316	0	0	0	0	0	0	0	0
					2	1	0	0	0.05	0	0	0	0	0	0	0	0	0	0	0	0	0	0	0	0	0	0	0	0	0	0	0	0	0	0	0	0	0	0	0	0	0	0	0	0	0.05	0	0	0
						2	0.1	0.1	0	0	0	0	0	0	0	0	0	0	0	0	0	0	0	0	0	0	0	0	0	0	0.05	0	0	0	0	0	0	0	0	0	0	0	0	0	0	0	0	0	0.05
						3	0.4	0.2	0.05	0.1	0.1	0.1	0.1	0.1	0.1	0.1	0.1	0.05	0.1	0.1	0.1	0.05	0	0	0	0	0	0	0	0	0	0	0	0	0	0	0	0	0	0	0	0	0	0.05	0.05	0.05	0.1	0.05	0.05
					3	1	0.0952381	0.047619	0.047619	0.047619	0	0.0952381	0	0	0	0	0	0	0	0	0	0	0.047619	0.047619	0	0	0	0	0	0.047619	0	0	0	0	0	0.047619	0.047619	0	0	0	0	0	0	0	0	0	0	0	0
						2	0.238095	0.190476	0.190476	0.190476	0.190476	0.142857	0.142857	0.142857	0.142857	0.142857	0.142857	0.142857	0.142857	0.142857	0.0952381	0.0952381	0.0952381	0.142857	0.0952381	0.0952381	0.0952381	0.0952381	0.0952381	0.0952381	0.0952381	0.0952381	0.0952381	0.0952381	0.142857	0.142857	0.190476	0.190476	0.190476	0.0952381	0.142857	0.0952381	0.0952381	0.047619	0.0952381	0.0952381	0.047619	0.190476	0.0952381
						3	0.05	0.1	0.05	0.05	0.1	0.05	0.05	0	0	0	0	0	0	0	0	0	0.05	0	0	0.05	0.1	0.05	0.05	0.05	0.05	0.05	0.05	0	0.05	0.05	0.05	0.05	0.05	0.05	0.05	0.05	0	0	0	0.05	0.05	0.05	0.05
					4	1	0.15	0.1	0.1	0.05	0	0	0	0	0	0.05	0	0.05	0.05	0	0.1	0.05	0.05	0	0	0	0	0	0.05	0	0	0	0	0	0.05	0.05	0.1	0.05	0.05	0.05	0.05	0.1	0.1	0.1	0.1	0.1	0.1	0.05	0.05
						2	0.1	0.05	0.05	0.05	0.05	0.05	0.05	0.05	0	0	0	0	0.05	0	0	0	0.05	0.05	0.05	0.05	0	0	0	0	0.05	0.05	0.05	0.05	0.05	0.05	0.05	0.05	0.05	0.05	0.1	0.05	0.05	0.05	0.05	0.05	0.05	0.05	0.05
						3	0.409091	0.227273	0.136364	0.136364	0.136364	0.136364	0.0909091	0.136364	0.136364	0.136364	0.0909091	0.0909091	0.0909091	0.0909091	0.0454545	0.0909091	0.0909091	0.0909091	0.0909091	0.0909091	0.0454545	0.0454545	0.0909091	0.0454545	0	0	0	0.0454545	0.0454545	0	0	0	0	0	0	0	0	0	0	0	0.0454545	0	0
		BW25113_∆rffH	WT (PD1074)		1	1	0	0	0	0	0	0	0.0555556	0	0	0	0.0555556	0.0555556	0.0555556	0.0555556	0.0555556	0.111111	0	0	0.0555556	0	0	0.166667	0.166667	0.111111	0.0555556	0.0555556	0	0	0	0	0	0.0555556	0.0555556	0.0555556	0.111111	0.111111	0.111111	0.111111	0.111111	0.166667	0.111111	0.111111	0.166667
						2	0.263158	0.263158	0.263158	0.263158	0.315789	0.263158	0.210526	0.263158	0.157895	0.105263	0.157895	0.157895	0.105263	0.105263	0.105263	0.105263	0.157895	0.105263	0.0526316	0.0526316	0.0526316	0	0	0	0	0	0	0.0526316	0.0526316	0.0526316	0	0	0.0526316	0.0526316	0	0	0	0	0	0	0	0	0
						3	0.55	0.25	0.2	0.15	0.05	0.05	0.05	0.05	0.05	0.05	0.05	0	0	0.05	0	0	0.05	0	0	0	0	0	0	0	0.05	0	0.05	0	0	0	0	0	0	0	0.1	0.05	0.05	0	0	0	0	0	0.05
					2	1	0.105263	0.0526316	0.0526316	0.0526316	0.0526316	0.0526316	0.0526316	0.0526316	0.0526316	0.0526316	0.0526316	0.0526316	0.0526316	0.0526316	0.0526316	0.0526316	0.0526316	0	0	0	0	0	0	0	0	0	0	0	0	0	0	0	0	0	0	0	0	0	0	0	0	0	0
						2	0.2	0.1	0.05	0.05	0.05	0.05	0.05	0.05	0.05	0.05	0.05	0.05	0.05	0	0.05	0.05	0.05	0.05	0	0	0	0	0	0	0	0	0	0	0	0	0	0	0	0	0	0	0	0	0	0	0	0	0
						3	0	0	0	0.047619	0.0952381	0.047619	0	0	0.047619	0.047619	0	0	0	0	0	0	0	0	0	0	0	0	0	0	0	0	0	0	0	0	0	0	0	0	0	0.047619	0	0.0952381	0	0	0.047619	0.047619	0.0952381
					3	1	0.105263	0.105263	0.105263	0.157895	0.105263	0.157895	0.157895	0.105263	0.105263	0.157895	0.157895	0.157895	0.210526	0.0526316	0.0526316	0.0526316	0.0526316	0.0526316	0	0	0.0526316	0	0	0	0	0	0	0	0	0	0	0	0	0	0	0	0	0	0.0526316	0	0.0526316	0.0526316	0.0526316
						2	0.1	0.1	0.1	0.1	0.1	0.05	0.05	0.05	0.05	0.05	0.05	0	0	0	0	0	0	0	0	0	0	0	0	0	0	0	0	0	0	0	0	0	0	0	0	0	0.05	0.05	0.05	0.05	0.1	0	0
						3	0.05	0.1	0.15	0.15	0.25	0.2	0.15	0.1	0.1	0.1	0.05	0.1	0.1	0.1	0.05	0.05	0.05	0.1	0.05	0.05	0	0	0	0	0	0	0	0	0	0	0	0	0	0	0	0	0	0	0	0	0	0	0
					4	1	0	0	0.05	0.05	0	0	0	0	0	0	0	0	0	0	0	0	0	0	0	0	0	0	0	0	0	0	0	0	0	0	0	0	0	0	0	0	0	0	0	0	0	0	0
						2	0	0	0	0	0	0	0	0	0	0	0	0	0	0	0	0	0	0	0	0	0	0	0	0	0	0	0	0	0	0	0	0	0	0	0	0	0	0	0	0	0	0	0
						3	0.545455	0.227273	0.272727	0.136364	0.318182	0.0909091	0.0454545	0.0909091	0.0454545	0.0454545	0.0454545	0.0454545	0	0	0	0.0909091	0.0909091	0.0909091	0.136364	0.181818	0.136364	0.363636	0.318182	0.0909091	0.136364	0	0	0	0	0	0	0	0	0	0	0	0	0	0	0	0	0	0.0454545
		BW25113_∆rffD	WT (PD1074)		1	1	0.210526	0.157895	0	0	0	0	0	0	0	0	0	0	0	0	0	0	0	0	0	0	0	0	0	0	0	0	0	0.0526316	0	0	0	0	0	0	0	0	0.0526316	0	0	0	0	0	0
						2	0.176471	0.176471	0.176471	0.235294	0.117647	0.117647	0.117647	0.176471	0.117647	0.117647	0.117647	0.0588235	0.0588235	0	0.0588235	0.0588235	0.0588235	0.0588235	0.0588235	0.0588235	0.0588235	0.0588235	0.117647	0.176471	0.117647	0.117647	0.117647	0.117647	0.0588235	0.176471	0.235294	0.176471	0.176471	0.117647	0.117647	0.117647	0.117647	0.117647	0.117647	0.117647	0.117647	0.117647	0.176471
						3	0.285714	0.047619	0.047619	0.047619	0.047619	0.047619	0.047619	0.047619	0.047619	0	0.047619	0.047619	0.047619	0.047619	0.047619	0	0	0	0	0	0	0	0	0	0	0	0	0	0	0	0	0	0	0.047619	0.047619	0.047619	0.047619	0.047619	0.047619	0.047619	0.047619	0.047619	0.047619
					2	1	0.277778	0.0555556	0	0	0	0	0	0	0	0	0	0	0	0	0	0	0	0	0	0	0	0	0	0	0	0	0	0	0	0	0	0	0	0	0	0	0	0	0	0	0	0	0
						2	0.111111	0.0555556	0.0555556	0.0555556	0	0	0	0	0	0	0	0	0	0	0	0	0	0	0	0	0	0	0	0	0	0	0	0	0	0	0	0	0	0	0	0	0	0	0	0	0	0	0.0555556
						3	0.25	0.15	0.1	0.1	0.05	0.05	0.05	0.05	0.05	0.05	0.1	0	0	0	0	0	0	0	0	0	0	0	0	0	0	0	0	0	0	0	0	0	0.05	0	0	0	0	0	0	0	0	0	0
					3	1	0.1	0.05	0.05	0.05	0.05	0.05	0.05	0.1	0.1	0.1	0.1	0.05	0.05	0.05	0.05	0.05	0.05	0.05	0.05	0.05	0.1	0.05	0.05	0	0.05	0.05	0.05	0.05	0.05	0.1	0.05	0.05	0	0	0.05	0.05	0	0	0.1	0	0.05	0.05	0.05
						2	0	0	0	0	0	0	0	0	0	0	0	0	0	0	0	0	0	0	0	0	0	0	0	0	0	0	0	0	0.05	0	0	0	0	0	0	0	0	0	0	0	0	0.05	0.05
						3	0.0526316	0.0526316	0.0526316	0.105263	0.0526316	0.0526316	0.105263	0.105263	0	0.0526316	0.0526316	0	0	0	0.0526316	0.0526316	0.0526316	0.0526316	0.0526316	0	0	0.105263	0	0	0	0	0	0	0	0.0526316	0.0526316	0.0526316	0	0.0526316	0.0526316	0	0.0526316	0.0526316	0.0526316	0.0526316	0	0.0526316	0.0526316
					4	1	0	0	0	0	0	0	0	0	0	0	0	0	0	0	0	0	0	0	0	0	0	0	0	0	0	0	0	0	0	0	0	0	0	0	0	0	0	0	0	0	0	0	0
						2	0.15	0.1	0.1	0.05	0	0.05	0	0	0	0	0	0.05	0	0	0	0	0	0.05	0.05	0	0	0	0	0	0	0	0	0	0	0	0	0	0	0	0	0	0	0	0	0	0	0	0
						3	0.1	0.15	0.1	0	0.1	0.05	0.05	0.05	0.05	0	0.05	0	0	0	0	0.05	0	0	0	0	0	0	0.05	0	0	0	0	0	0	0	0	0	0	0	0	0	0	0	0	0	0	0	0
					5	1	0.157895	0.157895	0.157895	0.105263	0.105263	0.105263	0.105263	0.105263	0.105263	0.105263	0.105263	0.157895	0.105263	0.0526316	0.0526316	0.0526316	0.105263	0.0526316	0.157895	0.157895	0.157895	0.105263	0.105263	0.105263	0.0526316	0.0526316	0	0.0526316	0.105263	0.105263	0.105263	0.105263	0.105263	0.105263	0.105263	0.105263	0.157895	0.157895	0.157895	0.210526	0.263158	0.263158	0.263158
						2	0.0588235	0	0	0	0	0	0	0	0.0588235	0.117647	0	0	0	0	0	0	0	0	0	0	0	0	0	0	0	0	0	0	0	0.0588235	0.0588235	0.0588235	0.0588235	0.0588235	0.0588235	0.0588235	0.0588235	0.0588235	0.0588235	0.0588235	0.0588235	0.0588235	0.0588235
						3	0.285714	0.0952381	0.047619	0.047619	0.047619	0.047619	0.047619	0.047619	0.047619	0.047619	0.047619	0.047619	0	0	0	0	0	0	0	0	0	0	0	0	0	0	0	0	0	0	0.047619	0	0	0	0	0	0	0	0	0	0.047619	0	0
		BW25113_∆rffM	WT (PD1074)		1	1	0.0952381	0.0952381	0.0952381	0.0952381	0.0952381	0.0952381	0.0952381	0.0952381	0.0952381	0.0952381	0.0952381	0.0952381	0.047619	0.047619	0.047619	0.047619	0	0	0	0	0	0	0.047619	0.047619	0.047619	0.047619	0.047619	0.047619	0	0.047619	0.047619	0.047619	0	0.047619	0.047619	0.047619	0.047619	0.047619	0.047619	0.0952381	0.047619	0.047619	0.047619
						2	0.25	0.1	0.05	0	0	0	0	0	0	0	0	0	0	0	0	0	0	0	0	0	0	0	0	0	0.05	0	0	0	0	0.05	0.05	0.05	0.05	0.05	0.05	0.05	0.05	0.1	0.1	0.1	0.1	0.1	0.1
						3	0.388889	0.277778	0.111111	0.0555556	0.0555556	0.0555556	0.0555556	0.0555556	0.0555556	0.0555556	0.0555556	0.0555556	0.0555556	0.0555556	0.0555556	0.0555556	0.0555556	0.0555556	0.0555556	0.0555556	0.0555556	0.0555556	0	0	0	0.0555556	0.0555556	0.0555556	0.0555556	0.0555556	0.0555556	0.0555556	0.0555556	0.166667	0.166667	0.166667	0.166667	0.166667	0.222222	0.277778	0.166667	0.166667	0.166667
					2	1	0.1	0.05	0.05	0.1	0.05	0.05	0.05	0.05	0.05	0.05	0.05	0.05	0.05	0.05	0.1	0.05	0.05	0.05	0.05	0.05	0	0	0	0	0	0	0	0	0	0	0.05	0	0	0	0	0	0	0	0	0	0	0	0
						2	0.2	0.15	0.2	0.2	0.15	0.15	0.1	0.1	0.05	0.05	0.05	0	0	0	0	0	0	0	0	0	0	0	0	0	0	0.05	0.05	0.05	0.05	0	0	0	0	0	0	0	0	0	0	0	0	0	0
						3	0.210526	0.157895	0.210526	0.263158	0.263158	0.157895	0.263158	0.105263	0.105263	0.0526316	0.0526316	0	0.0526316	0.0526316	0.0526316	0.0526316	0.0526316	0.0526316	0.0526316	0.0526316	0.0526316	0.0526316	0.0526316	0.0526316	0.0526316	0.0526316	0.0526316	0.0526316	0.0526316	0.0526316	0	0.0526316	0	0	0	0.0526316	0.0526316	0	0	0	0	0	0
					3	1	0.05	0.05	0.05	0.05	0.1	0.1	0.05	0.1	0.1	0.05	0.05	0.05	0.05	0.05	0.05	0.05	0.05	0.05	0	0.05	0.05	0.05	0.1	0.05	0	0	0	0	0	0	0.05	0.05	0.05	0.05	0.1	0.05	0.05	0.05	0.05	0.05	0.05	0.05	0.05
						2	0.2	0.15	0.15	0.1	0.1	0.1	0.05	0.05	0.1	0.1	0.1	0.1	0.1	0.1	0.1	0.1	0.05	0.05	0.05	0.05	0.05	0.05	0.05	0.05	0.05	0.05	0.05	0.05	0.05	0.05	0.05	0.05	0.05	0.05	0.05	0.05	0.05	0.05	0.05	0.05	0.05	0.1	0.05
						3	0.1	0	0	0	0	0	0	0	0	0	0	0.05	0.15	0	0	0	0	0	0	0	0	0	0	0	0	0.05	0	0	0	0.05	0.05	0.05	0.05	0.05	0.05	0.05	0	0.05	0.05	0.05	0.05	0.05	0.05
					4	1	0.142857	0.0952381	0.047619	0.047619	0.047619	0.047619	0.047619	0.047619	0.047619	0.047619	0.047619	0.047619	0.047619	0.047619	0.047619	0.047619	0.047619	0.047619	0.047619	0.047619	0.047619	0	0	0	0	0	0	0	0	0	0	0	0	0	0	0	0	0	0	0	0	0	0
						2	0.0952381	0	0.047619	0.047619	0.047619	0.0952381	0.0952381	0.047619	0.047619	0.047619	0.047619	0.047619	0.047619	0.047619	0.047619	0.047619	0.047619	0.047619	0.047619	0.047619	0.047619	0.047619	0.047619	0.047619	0.047619	0	0	0	0	0	0	0	0	0	0	0	0	0	0	0	0	0	0
						3	0.263158	0.105263	0.105263	0.0526316	0.0526316	0.0526316	0.0526316	0.0526316	0.0526316	0.0526316	0.0526316	0.0526316	0.0526316	0.0526316	0.0526316	0.105263	0.0526316	0.0526316	0.0526316	0.0526316	0.105263	0.0526316	0.0526316	0.0526316	0.105263	0	0.0526316	0.0526316	0.0526316	0.0526316	0.0526316	0	0.0526316	0.0526316	0.0526316	0.0526316	0.0526316	0.0526316	0	0.0526316	0.0526316	0.0526316	0
					5	1	0.176471	0.117647	0.117647	0.117647	0.117647	0.0588235	0.0588235	0.0588235	0.0588235	0.0588235	0.117647	0.117647	0.117647	0.0588235	0.117647	0.117647	0.117647	0.117647	0.117647	0.117647	0.117647	0.176471	0.176471	0.117647	0.176471	0.117647	0.117647	0.176471	0.176471	0.117647	0.0588235	0.117647	0.117647	0.117647	0.117647	0.117647	0.117647	0.117647	0.117647	0.117647	0.117647	0.117647	0.117647
						2	0.2	0.133333	0.133333	0.133333	0.0666667	0.133333	0.133333	0.133333	0.133333	0.133333	0.133333	0.133333	0.133333	0.133333	0.0666667	0.0666667	0.0666667	0.0666667	0.0666667	0	0	0.0666667	0	0	0	0.0666667	0.0666667	0.0666667	0.0666667	0.0666667	0.0666667	0	0	0	0.0666667	0.133333	0.133333	0.0666667	0	0	0	0	0
						3	0.05	0	0.05	0	0.05	0	0	0	0.05	0	0	0	0	0	0	0	0.05	0	0	0	0	0	0	0.05	0	0.05	0	0.05	0.05	0.05	0.05	0.1	0.05	0.1	0.05	0.1	0.1	0.1	0.05	0.1	0.15	0.15	0.1
		BW25113_∆rffE	WT (PD1074)		1	1	0	0	0	0	0	0	0	0	0	0	0	0	0	0	0	0	0	0	0	0	0	0	0	0	0.047619	0	0.047619	0.047619	0.047619	0.047619	0.047619	0.047619	0	0.047619	0.047619	0.047619	0	0	0	0	0	0	0
						2	0.105263	0.157895	0.157895	0.105263	0.0526316	0.0526316	0	0.0526316	0	0.0526316	0.0526316	0	0.105263	0.105263	0.105263	0.0526316	0.105263	0.105263	0	0.0526316	0	0	0	0	0	0	0.0526316	0	0	0	0	0.0526316	0	0.105263	0.105263	0.0526316	0.105263	0.105263	0.105263	0.0526316	0.0526316	0.105263	0.0526316
						3	0.35	0.1	0.15	0.15	0.15	0.15	0.1	0.1	0.1	0	0.1	0	0	0	0	0	0	0	0	0	0	0	0	0	0	0	0	0	0	0	0	0	0	0	0	0	0	0	0	0	0	0	0
					2	1	0.05	0.1	0.05	0.05	0.05	0	0.1	0.05	0.1	0.05	0.1	0.05	0.05	0.05	0.05	0.05	0.05	0.05	0.05	0	0	0	0	0	0	0	0	0	0	0	0	0	0	0	0	0	0	0	0	0.05	0.05	0.05	0.05
						2	0	0.05	0	0	0	0	0	0.05	0	0.05	0.05	0.05	0.05	0.05	0	0	0	0	0	0	0	0	0	0.05	0	0	0	0	0	0.05	0.05	0.05	0	0.05	0.05	0.05	0.05	0.05	0.05	0.05	0.1	0.05	0.05
						3	0.1	0.1	0.05	0.1	0.1	0.05	0.05	0.2	0.2	0.15	0.05	0.1	0.1	0.1	0.1	0.1	0.05	0.05	0.05	0.05	0.05	0.05	0.05	0.05	0.1	0.1	0.1	0.1	0.05	0.05	0.05	0.05	0.05	0.05	0	0	0.1	0.1	0.15	0.15	0.1	0.1	0.1
					3	1	0	0	0.05	0	0	0	0	0	0	0	0	0	0.05	0	0	0	0	0	0	0	0	0	0	0	0	0	0	0	0	0	0	0	0	0	0	0	0	0	0	0	0	0	0
						2	0.05	0.05	0.05	0.05	0	0	0	0	0	0	0	0	0	0	0	0	0	0	0	0	0	0	0	0	0	0	0	0	0	0	0	0	0	0	0	0.05	0.05	0.05	0	0.1	0.05	0.05	0.05
						3	0	0	0	0	0	0	0	0	0	0	0	0	0	0	0	0	0	0	0	0	0	0	0	0	0	0	0	0.047619	0	0	0	0.047619	0.047619	0	0	0	0	0	0	0.047619	0	0	0
					4	1	0.157895	0.105263	0.105263	0.105263	0.105263	0.105263	0.105263	0.105263	0.105263	0.105263	0.105263	0.105263	0.105263	0.105263	0.157895	0.105263	0.105263	0.105263	0.105263	0.0526316	0.0526316	0	0.0526316	0.0526316	0.105263	0.105263	0.0526316	0.157895	0.105263	0.105263	0.157895	0.157895	0.157895	0.157895	0.105263	0.105263	0.105263	0.105263	0.105263	0.157895	0.157895	0.157895	0.105263
						2	0.3	0.05	0.1	0.1	0.1	0	0.05	0.05	0.05	0.05	0.05	0.1	0.1	0.05	0.05	0.05	0.05	0.1	0.1	0.1	0.05	0.05	0.05	0	0.05	0.05	0.05	0.05	0	0.05	0.05	0.05	0	0.05	0	0.05	0.1	0	0	0	0.05	0.1	0.1
					5	3	0.142857	0.190476	0.333333	0.333333	0.333333	0.333333	0.285714	0.285714	0.333333	0.333333	0.333333	0.142857	0.0952381	0.142857	0.142857	0.142857	0.142857	0.142857	0.0952381	0.0952381	0.0952381	0.047619	0	0.0952381	0.0952381	0.047619	0.047619	0.047619	0.047619	0	0	0	0	0	0	0	0.047619	0	0.047619	0	0	0	0.047619
						1	0.315789	0.315789	0.315789	0.210526	0.157895	0.105263	0.0526316	0.0526316	0.0526316	0.105263	0.105263	0.0526316	0.0526316	0.0526316	0.105263	0.0526316	0.0526316	0.105263	0.0526316	0.0526316	0.0526316	0.0526316	0.0526316	0.0526316	0	0	0.0526316	0.0526316	0.0526316	0.0526316	0	0	0.0526316	0.0526316	0.0526316	0.0526316	0.0526316	0.0526316	0.0526316	0	0	0	0.0526316
						2	0.25	0.1	0.05	0.1	0.1	0.15	0.15	0.05	0.05	0.05	0.05	0.05	0.05	0	0	0	0	0	0	0	0	0	0	0	0.05	0.05	0.05	0.05	0.15	0.1	0.1	0.05	0.05	0	0.1	0.05	0.05	0.1	0.1	0.1	0.1	0.1	0.05
		BW25113_∆rfe	WT (PD1074)		1	1	0	0.0526316	0.0526316	0.0526316	0	0.0526316	0.0526316	0.0526316	0.0526316	0	0	0	0	0	0	0	0	0	0	0	0	0	0	0	0	0	0	0	0	0	0	0	0	0	0	0	0	0	0.0526316	0	0	0.0526316	0.0526316
						2	0.166667	0.166667	0.111111	0.0555556	0.0555556	0.0555556	0.0555556	0.0555556	0.0555556	0.0555556	0.0555556	0.0555556	0.0555556	0.0555556	0.0555556	0	0	0	0	0	0	0	0	0	0	0	0	0	0	0	0	0	0	0	0	0	0	0	0	0	0	0	0
						3	0.15	0.1	0	0.05	0.05	0.05	0	0	0	0	0	0	0	0	0	0	0	0	0	0.1	0.05	0	0	0.05	0.05	0.05	0	0.05	0	0.05	0.05	0.1	0.05	0.05	0.05	0.05	0	0	0	0	0	0	0
					2	1	0.047619	0.047619	0.047619	0	0.047619	0.047619	0.047619	0.047619	0.047619	0.047619	0.047619	0	0.047619	0.047619	0.047619	0.047619	0.047619	0.047619	0.047619	0.047619	0.047619	0.047619	0.047619	0	0.047619	0.047619	0.047619	0.047619	0	0	0	0	0	0	0	0	0.047619	0.047619	0.047619	0.0952381	0	0	0
						2	0.05	0	0	0	0	0	0.05	0	0	0	0	0	0	0	0	0	0	0	0	0	0	0	0	0	0	0	0	0	0	0	0	0	0	0.05	0	0.05	0	0	0	0	0	0	0
						3	0.105263	0.157895	0.157895	0.157895	0.157895	0.210526	0.105263	0.105263	0.105263	0.105263	0.157895	0.0526316	0.0526316	0.0526316	0.0526316	0.0526316	0.0526316	0	0	0.0526316	0	0	0	0	0	0	0	0	0	0	0.0526316	0.0526316	0	0.0526316	0.157895	0	0	0.0526316	0	0.0526316	0	0	0.0526316
					3	1	0.157895	0.105263	0.105263	0.105263	0.0526316	0.0526316	0.0526316	0.105263	0.105263	0.0526316	0.0526316	0	0.0526316	0.0526316	0.0526316	0.0526316	0.105263	0.105263	0.157895	0.105263	0.157895	0.105263	0.0526316	0.0526316	0.0526316	0.105263	0.105263	0	0.0526316	0.0526316	0.0526316	0	0	0.0526316	0.0526316	0.0526316	0.0526316	0.0526316	0	0	0	0	0
						2	0.05	0	0	0.05	0.05	0.05	0	0	0	0	0	0	0	0	0	0	0	0	0	0	0	0	0.05	0.05	0	0.05	0	0.05	0.05	0.1	0.05	0.1	0.05	0.1	0.05	0.05	0.05	0.05	0.05	0.05	0.15	0.15	0.15
						3	0.111111	0.166667	0.166667	0.111111	0	0.166667	0.166667	0.0555556	0.111111	0.111111	0.0555556	0	0.0555556	0.0555556	0.0555556	0.166667	0.0555556	0	0.0555556	0.0555556	0.0555556	0.111111	0.111111	0.0555556	0.111111	0.0555556	0.0555556	0.0555556	0.111111	0.0555556	0.111111	0.111111	0.166667	0.166667	0.277778	0.222222	0.222222	0.222222	0.166667	0.222222	0.111111	0.222222	0.222222
					4	1	0.0526316	0.0526316	0.0526316	0.0526316	0.0526316	0.0526316	0.0526316	0.0526316	0.0526316	0.0526316	0.0526316	0	0	0	0	0	0	0	0	0.0526316	0.0526316	0	0.0526316	0.0526316	0.0526316	0.0526316	0.0526316	0.0526316	0.0526316	0.0526316	0.0526316	0.105263	0.157895	0.0526316	0.0526316	0.0526316	0.0526316	0.105263	0.105263	0.105263	0.0526316	0.105263	0.157895
						2	0.210526	0.157895	0.105263	0.105263	0.105263	0.105263	0.105263	0.105263	0.105263	0.105263	0.105263	0.157895	0.105263	0.105263	0.105263	0.105263	0.0526316	0.105263	0.0526316	0.0526316	0.0526316	0.0526316	0	0	0	0	0	0	0	0	0	0	0	0	0.0526316	0	0	0.0526316	0	0.0526316	0	0	0
						3	0.333333	0.238095	0.238095	0.142857	0.142857	0.142857	0.0952381	0.047619	0.047619	0.142857	0.047619	0.142857	0.142857	0.0952381	0.047619	0.047619	0.047619	0.047619	0.047619	0.047619	0.047619	0.047619	0	0	0	0.047619	0	0.0952381	0.047619	0.047619	0.047619	0.0952381	0.0952381	0.0952381	0.0952381	0.0952381	0.0952381	0.142857	0.0952381	0.142857	0.0952381	0.142857	0.238095
		BW25113_∆wzzE	WT (PD1074)		1	1	0.15	0	0	0.05	0.05	0.05	0.05	0.05	0.05	0.05	0.05	0	0	0	0	0	0	0	0	0	0	0	0	0	0	0	0	0	0	0	0	0	0	0	0	0	0	0	0	0	0	0	0
						2	0.105263	0.105263	0.0526316	0.0526316	0.0526316	0.105263	0.0526316	0.105263	0.105263	0.105263	0.105263	0.0526316	0.0526316	0.0526316	0.0526316	0.0526316	0.0526316	0.0526316	0.0526316	0.0526316	0.0526316	0.0526316	0.0526316	0.0526316	0.0526316	0.0526316	0.0526316	0.0526316	0.0526316	0	0	0	0	0	0	0	0	0	0	0	0	0	0
						3	0.4	0.05	0.05	0.05	0.05	0.05	0.05	0.05	0.05	0.05	0.05	0.05	0.05	0.1	0.1	0.1	0.05	0.05	0.05	0.05	0	0	0	0	0	0	0	0	0	0	0	0	0	0	0	0	0	0	0	0	0	0	0
					2	1	0	0	0	0	0	0	0	0	0	0	0	0	0	0	0	0	0	0	0	0	0	0	0	0	0	0	0	0	0	0	0	0	0	0	0	0	0	0.0555556	0	0.0555556	0.0555556	0.0555556	0.0555556
						2	0	0	0	0	0	0	0	0	0	0	0	0	0	0	0	0	0	0	0	0	0	0	0	0	0	0	0	0.05	0.05	0	0	0	0.05	0	0	0.05	0	0.05	0.05	0.05	0.05	0.05	0.05
						3	0	0.0526316	0	0	0	0.0526316	0.0526316	0.0526316	0.0526316	0	0	0	0	0	0	0	0	0	0	0	0	0	0	0	0	0	0	0	0	0	0	0	0	0	0	0	0	0	0	0	0	0	0.0526316
					3	1	0.142857	0.190476	0.190476	0.142857	0.142857	0.0952381	0.0952381	0.0952381	0.0952381	0.0952381	0.0952381	0.0952381	0.047619	0.047619	0.047619	0	0	0	0	0	0	0	0	0	0	0	0	0	0	0	0	0	0	0	0	0	0	0	0	0	0	0	0
						2	0.047619	0.047619	0.047619	0.047619	0.047619	0.047619	0.047619	0.0952381	0.047619	0.047619	0.047619	0.047619	0.047619	0.047619	0.190476	0.0952381	0.0952381	0.0952381	0.0952381	0.142857	0.142857	0.0952381	0.047619	0.0952381	0	0.047619	0.047619	0.047619	0.047619	0.0952381	0.047619	0.047619	0.047619	0.047619	0.047619	0.047619	0.047619	0.047619	0.0952381	0.047619	0.047619	0.047619	0.047619
						3	0.05	0	0	0	0.05	0	0	0	0	0	0	0	0	0	0	0	0	0	0	0	0	0.05	0	0	0.1	0.1	0.05	0.1	0.05	0.05	0.05	0.1	0.1	0.1	0.1	0.1	0.1	0.1	0.1	0.1	0.1	0.15	0.05
					4	1	0.2	0.1	0.2	0.2	0.15	0.15	0.05	0.05	0.05	0	0.1	0.1	0.1	0.05	0.05	0.05	0.05	0.05	0.05	0.1	0.05	0	0	0	0	0.05	0.05	0.05	0.1	0.1	0.1	0.1	0.1	0.1	0.05	0.05	0.05	0.05	0.05	0.05	0.05	0.05	0.05
						2	0.105263	0.0526316	0.0526316	0	0	0	0	0	0	0	0	0	0	0	0	0	0	0	0	0	0	0	0	0	0	0	0	0	0	0	0	0	0	0	0	0	0	0	0	0	0	0	0
						3	0.55	0.25	0.05	0.05	0.1	0.1	0.1	0.05	0.05	0.1	0.05	0.1	0	0	0	0	0.05	0.05	0.05	0.1	0.05	0.1	0.05	0	0	0	0	0	0	0.05	0	0	0	0	0	0	0	0	0	0	0	0	0
					5	1	0.380952	0.238095	0.142857	0.190476	0.190476	0.238095	0.238095	0.238095	0.238095	0.190476	0.190476	0.190476	0.190476	0.142857	0.142857	0.0952381	0.0952381	0.0952381	0.0952381	0	0	0	0	0	0	0	0	0	0	0	0	0	0	0	0	0.047619	0.047619	0	0.047619	0	0.0952381	0.0952381	0
						2	0.157895	0.157895	0.157895	0.105263	0.105263	0.105263	0.105263	0.105263	0.105263	0.105263	0.105263	0.157895	0.105263	0.105263	0.105263	0.0526316	0.0526316	0.105263	0.0526316	0.0526316	0.0526316	0.0526316	0.105263	0	0.0526316	0	0	0	0	0	0	0	0.0526316	0	0	0	0.0526316	0.105263	0.0526316	0	0	0	0.0526316
						3	0.285714	0.142857	0.142857	0.0952381	0.0952381	0.0952381	0.0952381	0.0952381	0.0952381	0.0952381	0.0952381	0.0952381	0.0952381	0.142857	0.0952381	0.0952381	0.0952381	0.0952381	0.0952381	0.0952381	0.047619	0.047619	0.047619	0.047619	0.047619	0.047619	0	0	0	0	0.047619	0	0	0	0	0	0	0	0	0	0.047619	0	0
		BW25113_∆yhdP	WT (PD1074)		1	1	0	0.0526316	0	0	0	0	0	0	0	0	0	0	0	0	0	0	0	0	0	0	0	0	0	0	0	0	0	0	0	0	0	0	0	0	0	0	0	0	0	0	0	0	0
						2	0.263158	0.105263	0.0526316	0.0526316	0.0526316	0.0526316	0.0526316	0.0526316	0.0526316	0	0.0526316	0	0	0	0	0	0	0	0	0	0	0.0526316	0.0526316	0.0526316	0.0526316	0	0	0	0.0526316	0.0526316	0	0	0	0	0	0	0	0	0	0	0	0	0
						3	0.181818	0	0	0	0	0	0	0	0	0	0	0	0	0	0	0	0	0	0	0	0	0	0	0	0	0	0.0454545	0	0	0	0	0	0	0	0	0	0	0	0	0	0	0	0
					2	1	0.157895	0.210526	0.157895	0.105263	0.0526316	0.105263	0.105263	0.0526316	0	0	0	0	0	0	0	0	0	0	0	0	0	0	0	0	0	0	0	0	0	0	0	0	0	0	0	0	0	0	0	0	0	0	0
						2	0.0952381	0.0952381	0.047619	0.047619	0.0952381	0.0952381	0.0952381	0.0952381	0.047619	0.047619	0.047619	0	0	0.047619	0	0	0	0	0	0	0	0	0	0	0	0	0	0	0	0	0	0	0	0	0	0	0	0	0	0	0	0	0.047619
						3	0.0555556	0.0555556	0.111111	0.111111	0.0555556	0.0555556	0.0555556	0.0555556	0.111111	0	0	0	0	0	0	0	0	0	0	0	0	0	0	0	0	0	0	0	0	0	0	0	0	0	0	0	0	0	0	0	0	0	0
					3	1	0	0.0526316	0.0526316	0.0526316	0.0526316	0	0.0526316	0.0526316	0.0526316	0.105263	0.0526316	0.0526316	0.0526316	0.0526316	0.105263	0.0526316	0.0526316	0.105263	0.105263	0.105263	0.0526316	0.0526316	0.0526316	0.105263	0.0526316	0.0526316	0	0	0	0.0526316	0.0526316	0.0526316	0	0.0526316	0.0526316	0.0526316	0	0.0526316	0	0.0526316	0.105263	0.0526316	0.105263
						2	0	0.047619	0.047619	0	0	0	0	0	0	0	0	0	0	0	0	0	0	0	0	0	0	0	0	0	0	0.047619	0	0	0	0	0	0	0	0.047619	0	0	0	0	0	0	0.047619	0	0.047619
						3	0.3	0.2	0.15	0.2	0.2	0.15	0.15	0.1	0.15	0.1	0.1	0.1	0.1	0.05	0.05	0	0	0	0	0.05	0	0	0	0	0.05	0.05	0.05	0.05	0	0	0	0	0.05	0.05	0.05	0.05	0.1	0.1	0.1	0.1	0.1	0.05	0.05
					4	1	0	0	0	0	0	0	0	0.0555556	0	0	0	0	0	0	0	0	0	0	0	0	0	0	0	0	0	0	0	0	0	0	0	0	0.0555556	0	0	0	0	0	0	0	0	0	0
						2	0.2	0.25	0.2	0.1	0.1	0.05	0	0	0	0	0	0	0	0	0	0	0	0	0	0	0	0	0	0	0	0	0.05	0	0	0	0	0	0	0	0	0	0	0.05	0	0.05	0	0	0.05
						3	0.0588235	0.0588235	0.0588235	0	0	0	0	0	0	0	0	0	0	0	0	0	0	0	0	0	0	0.0588235	0	0.0588235	0.0588235	0.0588235	0.0588235	0.0588235	0	0	0.0588235	0.117647	0.0588235	0.0588235	0.0588235	0.0588235	0.0588235	0.0588235	0.0588235	0.0588235	0.0588235	0.0588235	0.0588235
Fig 1d and S1c	aversive responses on vitamin B6 pathway	BW25113_WT	WT (PD1074)		1	1	0.105263	0.0526316	0.0526316	0	0	0	0	0.0526316	0	0.0526316	0	0	0.0526316	0.0526316	0	0	0	0	0	0	0	0	0	0	0	0.0526316	0	0.0526316	0.0526316	0	0.105263	0.157895	0.210526	0.157895	0.210526	0.0526316	0.0526316	0	0.0526316	0.105263	0.157895	0.210526	0.157895
						2	0.05	0	0	0	0.05	0	0	0	0	0	0	0	0	0	0	0	0	0	0	0	0	0	0	0	0.05	0	0	0	0	0	0	0	0.05	0	0	0.05	0.05	0.05	0.05	0.05	0.1	0.05	0.15
					2	1	0.05	0.05	0.05	0	0	0	0.05	0	0	0	0	0	0.05	0	0	0.05	0	0	0	0	0	0	0	0	0	0	0	0	0	0	0	0	0	0	0	0	0	0	0	0	0.05	0.05	0.05
						2	0.190476	0.142857	0.047619	0.095238	0.095238	0.095238	0.095238	0.095238	0.095238	0.047619	0.047619	0.047619	0.047619	0.047619	0.047619	0.047619	0.047619	0.047619	0.047619	0.047619	0.047619	0.047619	0.047619	0.047619	0.047619	0	0	0	0	0	0	0.047619	0	0	0	0	0	0	0	0	0	0	0
						3	0.15	0.1	0.1	0.05	0.05	0.05	0	0.05	0	0	0	0	0	0	0	0	0	0	0	0	0	0	0	0	0	0	0	0	0	0	0	0	0	0	0	0	0	0	0	0	0	0	0
					3	1	0.2	0.1	0.05	0.1	0	0	0	0	0	0	0	0	0	0	0	0	0	0	0	0	0.05	0.05	0	0	0.05	0.05	0.05	0	0	0	0	0.05	0	0	0.05	0.05	0.05	0.05	0.15	0.1	0.1	0.1	0.1
						2	0.210526	0.052632	0.052632	0.052632	0.052632	0.052632	0.052632	0.052632	0.052632	0	0	0	0	0	0	0	0	0	0	0	0	0	0	0	0	0	0	0	0	0	0	0	0	0	0	0	0	0	0	0	0	0	0
						3	0.15	0.05	0	0.05	0	0	0	0.05	0	0	0.05	0	0	0	0	0	0.05	0.05	0.05	0.05	0.05	0.05	0	0.05	0.05	0.05	0.05	0.05	0.1	0.1	0.05	0.1	0.05	0	0	0	0	0	0	0	0	0	0
						4	0.05	0.1	0.05	0.05	0.05	0.05	0.05	0.05	0.05	0.05	0	0	0.05	0	0	0	0	0.05	0	0	0	0.05	0	0.05	0	0	0.05	0	0	0	0	0	0	0	0	0	0	0	0	0.05	0.1	0.05	0.05
						5	0.142857	0.142857	0.142857	0.142857	0.142857	0.142857	0.142857	0.095238	0.142857	0.142857	0.047619	0.047619	0	0	0	0	0	0	0	0	0	0	0	0	0	0	0	0	0	0	0	0	0	0	0	0.047619	0.047619	0.047619	0.095238	0.095238	0.095238	0.095238	0.047619
						6	0.210526	0.105263	0	0.052632	0	0	0	0	0	0	0	0	0	0	0	0	0	0	0	0	0	0	0	0	0	0	0	0	0	0	0	0	0	0	0	0	0	0	0	0	0	0	0
					4	1	0.05	0.05	0.05	0.05	0.05	0.05	0.05	0.05	0.05	0.05	0	0.05	0.05	0.05	0.05	0.05	0.1	0.05	0.05	0.05	0.15	0.15	0.15	0.2	0.15	0.1	0.15	0.1	0.2	0.25	0.2	0.15	0.2	0.15	0.25	0.15	0.15	0.15	0.15	0.15	0.3	0.25	0.1
						2	0.052632	0.052632	0.052632	0.052632	0.052632	0.052632	0.052632	0.052632	0.052632	0.052632	0.052632	0	0.052632	0	0.052632	0.052632	0.052632	0.052632	0.052632	0.052632	0.052632	0.052632	0.052632	0.052632	0.052632	0.052632	0	0.052632	0.052632	0.105263	0	0.052632	0.052632	0.052632	0.052632	0.105263	0.052632	0.105263	0.157895	0.210526	0.157895	0.210526	0.157895
						3	0	0	0	0	0	0	0	0	0	0	0	0	0	0	0	0	0	0	0	0	0	0	0	0	0	0	0	0	0	0	0	0	0	0	0	0	0.05	0.05	0.05	0.05	0.05	0.05	0.05
		BW25113_∆pdxB	WT (PD1074)		1	1	0.1	0.1	0.05	0.05	0.05	0.05	0	0	0.05	0.05	0.05	0.05	0.05	0.05	0.05	0.05	0.05	0.05	0.1	0.1	0.05	0.05	0	0.05	0.05	0	0	0	0	0	0	0	0	0	0	0	0	0	0	0	0	0	0.05
						2	0.35	0.25	0.2	0.15	0.15	0.15	0.2	0.1	0.1	0.1	0.05	0.1	0.05	0.05	0.05	0.05	0.05	0	0.05	0	0	0	0	0	0	0	0	0	0	0	0	0	0	0	0	0	0	0	0	0	0	0	0
						3	0.473684	0.368421	0.210526	0.210526	0.263158	0.263158	0.263158	0.263158	0.263158	0.263158	0.210526	0.210526	0.210526	0.210526	0.210526	0.210526	0.210526	0.210526	0.210526	0.210526	0.210526	0.210526	0.157895	0.105263	0.052632	0.105263	0.052632	0.052632	0.052632	0.052632	0.052632	0.052632	0.052632	0.105263	0.105263	0.105263	0.105263	0.105263	0.157895	0.157895	0.210526	0.157895	0.105263
					2	1	0.190476	0.047619	0.095238	0.095238	0.095238	0.047619	0.095238	0.095238	0	0	0	0	0	0	0	0	0	0	0	0	0	0	0	0	0	0	0.047619	0	0	0.047619	0	0.047619	0	0	0	0.047619	0	0.047619	0	0	0.047619	0.047619	0.047619
						2	0.210526	0.157895	0.157895	0	0	0	0	0.052632	0	0	0	0	0	0	0	0	0	0	0	0	0	0	0	0	0	0	0	0	0	0	0	0	0.105263	0.105263	0.105263	0.052632	0.052632	0.052632	0.105263	0.052632	0.052632	0.052632	0.052632
						3	0.25	0.05	0	0.05	0.1	0.05	0.05	0.05	0.05	0.05	0.05	0.05	0.05	0	0.05	0	0	0	0.05	0.05	0	0.05	0	0	0.05	0	0.1	0.05	0.05	0	0.05	0	0.05	0.05	0.05	0.05	0.05	0.15	0.05	0.1	0.05	0.05	0.05
						4	0.263158	0.210526	0.105263	0.052632	0.105263	0.157895	0.157895	0.105263	0.105263	0.052632	0.105263	0.052632	0.105263	0.052632	0.052632	0	0.105263	0.052632	0.105263	0.052632	0.105263	0.052632	0.052632	0	0	0	0	0	0	0	0	0	0	0	0	0	0	0	0	0	0.052632	0.052632	0.105263
						5	0.363636	0.136364	0.136364	0	0	0	0	0	0	0	0	0.045455	0	0.045455	0.045455	0	0.045455	0	0	0	0	0	0	0	0	0	0	0	0	0	0	0	0	0	0.045455	0.045455	0	0	0	0.045455	0.136364	0.090909	0.090909
						6	0.45	0.05	0.05	0.05	0.05	0.1	0.1	0.1	0.1	0.05	0	0	0	0	0	0	0	0	0	0	0	0	0	0	0	0	0	0	0	0	0	0.05	0	0	0	0	0	0	0	0.05	0.05	0.05	0
					3	1	0	0	0	0	0	0.052632	0	0	0	0	0	0	0	0	0	0	0	0	0	0	0	0	0	0	0	0	0	0	0.052632	0.052632	0	0	0	0	0	0.052632	0	0	0.052632	0.052632	0	0	0
						2	0	0	0	0	0	0	0	0	0	0	0	0	0	0	0	0	0	0	0	0	0	0	0	0	0	0	0	0	0	0	0	0	0	0	0	0	0	0	0	0	0	0	0.05
						3	0.105263	0.157895	0.105263	0.105263	0.210526	0.105263	0.105263	0.105263	0.105263	0.105263	0.052632	0.052632	0.052632	0.052632	0.052632	0.052632	0.052632	0.052632	0.105263	0.105263	0.052632	0	0	0	0	0	0	0	0	0.052632	0	0	0	0	0	0	0	0	0.052632	0.052632	0.052632	0	0.052632
		BW25113_∆serC	WT (PD1074)		1	1	0.052632	0.052632	0.052632	0.105263	0.105263	0.105263	0.052632	0.052632	0	0	0	0	0	0	0	0	0	0	0	0	0	0	0	0	0	0	0	0	0	0	0	0	0	0	0	0	0	0	0	0	0	0	0
						2	0.210526	0.052632	0.052632	0.052632	0.105263	0.105263	0.105263	0.105263	0.105263	0.105263	0.105263	0.105263	0.105263	0.105263	0.105263	0.105263	0.105263	0.105263	0.105263	0.105263	0.105263	0.105263	0.105263	0.105263	0.105263	0.105263	0.052632	0.052632	0.105263	0	0.052632	0.105263	0.105263	0.105263	0.105263	0.052632	0.105263	0.105263	0.052632	0.052632	0.052632	0.052632	0.052632
						3	0.210526	0.157895	0.105263	0.105263	0.157895	0.157895	0.105263	0.105263	0.052632	0.052632	0.052632	0.052632	0.052632	0.052632	0.105263	0.105263	0.105263	0.105263	0.105263	0.105263	0.105263	0.052632	0.157895	0.105263	0.105263	0.105263	0.105263	0.105263	0.105263	0.105263	0.105263	0	0.052632	0.052632	0	0.052632	0	0	0	0.052632	0.052632	0	0
					2	1	0.235294	0.117647	0.058824	0.058824	0.058824	0.058824	0.058824	0.058824	0.058824	0.058824	0.058824	0.058824	0.058824	0.058824	0.058824	0.058824	0.058824	0.058824	0.058824	0.058824	0.058824	0.058824	0.058824	0.058824	0.058824	0.058824	0.117647	0.058824	0.058824	0.058824	0.058824	0.058824	0.058824	0	0	0	0.058824	0.058824	0	0	0.058824	0.058824	0
						2	0.3	0.05	0	0	0	0	0	0	0	0	0	0	0	0	0	0	0	0	0	0	0	0	0	0	0	0	0	0	0	0	0	0	0	0	0	0	0	0	0	0	0	0	0
						3	0.190476	0.047619	0.047619	0.047619	0.047619	0	0	0	0	0	0	0	0	0	0	0	0	0	0	0	0	0	0	0	0	0	0	0	0	0	0	0	0	0	0.047619	0	0	0	0.047619	0	0	0.047619	0.047619
						4	0.052632	0.105263	0.052632	0.157895	0.210526	0.105263	0.105263	0.105263	0.105263	0.105263	0.052632	0.105263	0.105263	0.105263	0.105263	0.052632	0	0	0	0	0.052632	0	0	0	0	0	0	0.052632	0	0	0.052632	0.052632	0.052632	0.052632	0.052632	0.105263	0.052632	0.052632	0.052632	0.105263	0.105263	0.105263	0.105263
						5	0.047619	0.047619	0.047619	0.047619	0.047619	0.047619	0.047619	0.047619	0	0.047619	0.047619	0	0.047619	0	0.095238	0.047619	0.047619	0.047619	0.047619	0.047619	0.047619	0.047619	0.047619	0.047619	0	0	0.047619	0.047619	0.047619	0.047619	0	0.095238	0.047619	0.047619	0	0	0.047619	0.047619	0.047619	0.095238	0.095238	0	0
						6	0.1	0.2	0.3	0.15	0.15	0.1	0.15	0.05	0.1	0.05	0.05	0	0.05	0.05	0.05	0.05	0	0	0	0	0	0	0.05	0	0	0	0	0	0.1	0.15	0.05	0.1	0.1	0.1	0.05	0.05	0.05	0.05	0.05	0.05	0.05	0.1	0.1
					3	1	0.052632	0.052632	0.105263	0.052632	0.052632	0.052632	0.105263	0.052632	0	0.052632	0.105263	0.052632	0.052632	0.052632	0.052632	0	0	0	0	0	0	0	0	0	0	0	0	0	0	0.052632	0.052632	0.052632	0.105263	0.052632	0.052632	0.052632	0.052632	0.105263	0.052632	0.052632	0.105263	0.052632	0.105263
						2	0	0	0	0	0	0	0	0	0	0.052632	0.052632	0.052632	0	0	0	0	0	0	0	0	0	0	0.052632	0	0	0	0	0.052632	0.052632	0	0	0.052632	0.052632	0.052632	0.052632	0.052632	0.052632	0	0	0.052632	0	0	0
						3	0	0	0	0.05	0.05	0	0	0	0	0	0.05	0	0	0	0	0	0	0	0	0	0	0	0	0	0.1	0	0	0	0	0	0.05	0.05	0	0	0.05	0.05	0.05	0.05	0.05	0.15	0.05	0.15	0.05
		BW25113_∆pdxA	WT (PD1074)		1	1	0.210526	0.105263	0.157895	0.157895	0.105263	0.052632	0.052632	0.105263	0.052632	0.052632	0	0	0.052632	0	0	0	0.052632	0.052632	0.052632	0.105263	0.052632	0.052632	0	0	0	0	0	0	0	0	0	0	0	0	0	0	0	0	0	0	0	0	0
						2	0.294118	0.058824	0	0	0.058824	0.058824	0.058824	0	0.058824	0.058824	0.058824	0.117647	0.058824	0.058824	0.058824	0.058824	0	0	0	0	0.058824	0	0	0	0	0	0	0	0	0	0	0	0.058824	0	0	0	0	0	0	0	0	0	0.117647
						3	0.45	0.1	0	0.1	0.1	0.05	0	0.05	0.05	0.05	0	0	0	0	0.1	0	0	0	0	0	0	0	0	0	0	0	0	0	0.05	0	0.05	0.05	0.2	0.15	0.05	0.1	0	0	0	0.05	0	0	0
					2	1	0.052632	0.052632	0	0	0	0	0	0	0	0	0	0	0	0	0	0.105263	0	0	0	0	0	0	0.052632	0	0	0	0	0	0	0	0	0.052632	0.052632	0.052632	0	0	0	0	0	0.105263	0	0	0
						2	0.210526	0.105263	0.052632	0.052632	0.052632	0.052632	0.052632	0.052632	0.052632	0	0	0	0	0	0	0.052632	0.052632	0	0	0	0	0	0	0	0	0	0	0	0.052632	0.052632	0.052632	0.052632	0.052632	0.052632	0.052632	0.052632	0	0	0	0	0	0	0
						3	0.15	0.05	0.1	0.05	0	0	0	0	0	0	0	0	0	0	0	0	0	0	0	0	0	0	0	0	0	0	0	0.05	0	0.05	0	0	0	0	0	0	0	0	0	0	0	0	0
						4	0.05	0.15	0.1	0.1	0.05	0.1	0.1	0.1	0	0	0	0	0	0	0.05	0.05	0.05	0.05	0.05	0.05	0.05	0.05	0.05	0.05	0.05	0	0.05	0.05	0.05	0.05	0	0	0.05	0	0	0	0	0	0	0	0	0	0
						5	0.052632	0.052632	0.052632	0	0	0	0	0	0	0	0	0.052632	0.052632	0	0.052632	0	0	0.052632	0.052632	0.052632	0	0	0	0	0.052632	0	0.052632	0.052632	0	0.052632	0.052632	0.052632	0.052632	0.052632	0.052632	0	0.105263	0.052632	0.052632	0.105263	0.105263	0.052632	0.105263
						6	0.047619	0.047619	0.047619	0	0	0	0	0	0	0	0	0	0	0	0	0	0	0	0	0	0	0	0	0.047619	0	0.047619	0	0	0	0.047619	0.047619	0	0	0	0	0.047619	0	0	0	0.047619	0.047619	0.047619	0.047619
					3	1	0.105263	0.157895	0.105263	0.105263	0.105263	0.105263	0.105263	0.105263	0.052632	0.052632	0	0	0	0	0	0	0	0	0	0	0	0	0	0	0	0	0	0	0	0	0	0	0	0	0	0	0	0	0	0.052632	0	0.052632	0
						2	0.117647	0.058824	0.058824	0.058824	0.058824	0	0	0	0	0	0	0.058824	0.058824	0	0.058824	0	0	0	0	0	0	0.058824	0.117647	0.058824	0.058824	0.058824	0.058824	0.058824	0.058824	0.117647	0.058824	0.117647	0.117647	0.117647	0.117647	0.176471	0.176471	0.176471	0.176471	0.117647	0.176471	0.176471	0.235294
						3	0.055556	0	0	0	0	0.055556	0.055556	0.055556	0.055556	0.055556	0.055556	0.055556	0	0.055556	0.055556	0.055556	0.055556	0.055556	0.055556	0.055556	0.055556	0	0	0	0	0	0	0	0	0	0	0.055556	0.055556	0.111111	0.111111	0.055556	0.055556	0.055556	0.055556	0.055556	0.055556	0.055556	0.222222
		BW25113_∆pdxJ	WT (PD1074)		1	1	0.052632	0.105263	0.052632	0.105263	0.052632	0	0.052632	0.052632	0.052632	0.052632	0	0	0	0	0	0	0	0	0	0.052632	0	0	0	0	0	0.052632	0.052632	0.052632	0	0	0	0	0	0	0.052632	0.052632	0.052632	0.052632	0.052632	0.052632	0.052632	0.052632	0.105263
						2	0.35	0.15	0.2	0.15	0.1	0.05	0.1	0.1	0.1	0.15	0.15	0.15	0.15	0.15	0.15	0.05	0.05	0.15	0.15	0.15	0.1	0.15	0.1	0.1	0	0	0	0	0	0	0	0	0	0	0.05	0	0.05	0.05	0	0	0	0	0
						3	0.555556	0.222222	0.111111	0.111111	0.111111	0.111111	0.111111	0.055556	0.055556	0.055556	0.166667	0.166667	0.055556	0.055556	0.055556	0.055556	0.055556	0.055556	0.055556	0.055556	0.055556	0.055556	0	0	0.055556	0	0	0	0	0	0.055556	0.055556	0.055556	0.055556	0.055556	0	0	0	0	0	0	0	0
					2	1	0.058824	0.058824	0	0	0	0	0	0	0	0	0	0	0	0	0	0	0	0	0	0	0	0	0	0	0	0	0	0	0	0	0	0.058824	0	0	0	0	0	0	0.058824	0	0	0	0
						2	0.333333	0.111111	0.055556	0.055556	0.055556	0.055556	0.055556	0	0	0	0	0	0	0	0	0	0	0	0	0	0	0	0	0	0	0	0	0	0	0	0	0.055556	0	0	0	0.055556	0.055556	0.055556	0.055556	0.111111	0	0	0.055556
						3	0.25	0.05	0.05	0	0.05	0.05	0	0	0	0	0	0	0	0.05	0	0	0	0	0	0	0	0	0	0	0	0	0	0	0	0	0	0	0	0.05	0	0	0	0	0	0	0	0	0
						4	0.1	0.05	0.05	0.05	0.05	0	0	0	0.05	0.1	0.05	0.05	0	0.05	0.05	0.05	0.05	0.05	0.05	0.15	0.1	0.05	0.1	0.05	0.1	0.15	0.15	0.1	0.15	0.2	0.15	0.2	0.25	0.15	0.1	0.1	0.2	0.15	0.15	0.15	0.2	0.1	0.15
						5	0.421053	0.315789	0.315789	0.315789	0.210526	0.210526	0.210526	0.210526	0.210526	0.105263	0.105263	0.052632	0.052632	0	0.052632	0	0	0	0	0	0.052632	0	0	0	0	0	0	0	0.052632	0.052632	0.052632	0	0	0	0	0	0	0	0	0.052632	0.052632	0.052632	0.052632
						6	0.45	0.25	0.2	0.2	0.2	0.15	0.15	0.15	0.05	0.05	0	0	0	0.05	0.05	0.05	0.05	0.05	0.05	0.05	0.05	0.05	0.05	0.05	0.05	0.05	0.05	0.05	0	0.1	0.1	0.1	0.05	0.05	0.05	0.05	0.05	0.05	0.05	0.05	0.1	0.1	0.05
					3	1	0.055556	0.055556	0.055556	0.055556	0.055556	0.055556	0.055556	0.055556	0.055556	0.055556	0.055556	0.055556	0.055556	0.055556	0.055556	0.055556	0.055556	0.055556	0	0	0	0	0	0	0	0	0	0	0	0	0	0	0	0	0	0	0.055556	0	0	0.055556	0	0	0
						2	0.052632	0.052632	0.052632	0.052632	0.052632	0.052632	0.052632	0.052632	0.052632	0.052632	0.052632	0.052632	0.052632	0.052632	0.052632	0.052632	0.052632	0.052632	0	0	0	0	0	0	0	0	0	0	0.052632	0	0.052632	0	0.052632	0	0	0	0.105263	0	0	0	0.052632	0	0
						3	0.052632	0	0.052632	0	0	0	0	0	0	0	0.052632	0.052632	0.052632	0	0.052632	0	0	0	0	0	0	0	0	0	0	0	0.052632	0	0	0	0.052632	0	0	0	0	0	0.052632	0	0	0	0	0.052632	0.105263
		BW25113_∆epd	WT (PD1074)		1	1	0.0526316	0.0526316	0	0.0526316	0	0	0.0526316	0	0	0	0.0526316	0.0526316	0.0526316	0	0.0526316	0.0526316	0.0526316	0.0526316	0.0526316	0.0526316	0.0526316	0.0526316	0.0526316	0.0526316	0.0526316	0.0526316	0.0526316	0.0526316	0.0526316	0.0526316	0	0	0	0.0526316	0.0526316	0.0526316	0.0526316	0.0526316	0.0526316	0.0526316	0.0526316	0.0526316	0.0526316
						2	0.157895	0.210526	0.157895	0.105263	0.157895	0.105263	0.0526316	0.105263	0	0	0	0	0	0	0	0	0	0	0	0	0	0	0	0	0	0	0	0	0.0526316	0	0	0	0	0	0	0	0	0	0	0	0	0	0
						3	0.15	0	0	0	0	0	0.05	0.1	0.05	0.1	0.1	0.1	0.05	0	0.05	0.05	0.05	0.05	0.1	0.05	0.05	0.05	0	0.05	0.05	0	0	0	0	0	0	0	0	0.05	0	0	0	0	0	0	0	0	0
					2	1	0.105263	0.157895	0.105263	0.105263	0.0526316	0.105263	0.0526316	0.105263	0.105263	0.105263	0.105263	0.105263	0.0526316	0.105263	0.105263	0.105263	0.0526316	0.0526316	0.0526316	0.0526316	0.0526316	0.0526316	0.0526316	0.0526316	0.0526316	0.0526316	0.105263	0.0526316	0.105263	0.0526316	0.0526316	0.0526316	0.0526316	0.0526316	0.105263	0.105263	0.105263	0.105263	0.0526316	0.105263	0.105263	0.0526316	0.0526316
						2	0.285714	0.142857	0.047619	0.047619	0.047619	0.047619	0	0.047619	0	0	0	0	0.047619	0	0	0	0	0	0	0	0	0	0	0	0	0	0	0	0	0	0	0	0	0	0	0	0	0	0	0	0	0	0
						3	0.3	0.1	0.05	0.05	0.05	0.05	0.05	0.05	0.05	0.05	0.05	0.05	0.05	0.05	0	0	0	0	0	0	0	0	0	0	0	0	0	0	0	0.05	0	0	0	0	0	0	0	0	0	0	0	0	0.05
						4	0.315789	0.315789	0.157895	0.105263	0.315789	0.263158	0.263158	0.210526	0.263158	0.157895	0.105263	0.105263	0.210526	0.105263	0.105263	0.105263	0.105263	0.157895	0.105263	0.0526316	0.105263	0	0	0	0	0	0	0	0	0	0	0	0	0	0	0	0	0	0	0	0	0	0.0526316
						5	0.5	0.5	0.444444	0.444444	0.333333	0.388889	0.444444	0.388889	0.222222	0.166667	0.166667	0.166667	0.166667	0.166667	0.111111	0.111111	0.166667	0.111111	0.111111	0.111111	0.111111	0.166667	0.111111	0.166667	0.0555556	0.0555556	0	0.111111	0	0.111111	0.0555556	0.0555556	0.0555556	0.0555556	0.166667	0.166667	0.0555556	0.0555556	0.0555556	0.0555556	0.111111	0.111111	0.222222
						6	0.25	0.2	0.1	0.15	0.1	0.1	0.05	0.1	0.1	0.1	0.1	0.1	0.15	0.1	0.15	0.1	0.05	0	0	0.05	0	0	0	0	0	0	0.05	0	0	0	0	0	0	0	0	0	0.05	0	0	0	0	0	0
					3	1	0.157895	0.105263	0.105263	0.105263	0.105263	0.105263	0.105263	0.105263	0	0.0526316	0.0526316	0	0.0526316	0.0526316	0.0526316	0.0526316	0.0526316	0.0526316	0.0526316	0.0526316	0.0526316	0.0526316	0.0526316	0.0526316	0.0526316	0.0526316	0.0526316	0.0526316	0.0526316	0.0526316	0.0526316	0.0526316	0.0526316	0.0526316	0.0526316	0.105263	0.105263	0.0526316	0.0526316	0	0.0526316	0.0526316	0.0526316
						2	0	0	0	0	0	0	0	0	0	0	0	0	0	0	0	0	0	0	0	0	0	0	0	0	0	0	0	0	0	0	0	0	0	0	0	0	0	0	0	0	0	0	0
						3	0	0	0	0	0	0	0	0	0	0	0	0	0	0	0	0	0	0	0	0	0	0	0	0	0	0	0	0	0	0	0	0	0	0	0	0	0	0	0	0	0	0	0
		BW25113_∆pdxH	WT (PD1074)		1	1	0	0.05	0	0	0	0	0	0	0	0	0	0	0	0	0	0	0	0	0	0	0	0	0	0	0	0	0	0	0	0	0	0	0	0	0	0	0	0	0	0	0.05	0	0
						2	0.1	0.15	0.1	0.1	0.1	0.05	0.05	0.05	0.05	0.05	0.05	0.05	0.05	0.05	0.05	0.05	0.1	0.05	0.05	0.05	0.05	0.05	0.05	0.05	0	0	0	0.05	0	0.05	0.05	0.05	0	0	0	0	0	0	0	0	0	0	0
						3	0.571429	0.285714	0.190476	0.142857	0.0952381	0.0952381	0.047619	0.047619	0.047619	0.047619	0.047619	0.047619	0.047619	0.047619	0.047619	0.047619	0.047619	0.047619	0	0	0	0	0	0	0	0	0	0	0	0	0	0.0952381	0.0952381	0.0952381	0.047619	0.047619	0.047619	0.047619	0.047619	0.047619	0.0952381	0.0952381	0.047619
					2	1	0.157895	0.0526316	0.0526316	0	0	0	0	0	0	0	0	0	0	0	0	0	0	0	0	0	0	0	0	0	0	0	0	0	0	0	0	0.0526316	0	0	0	0.0526316	0	0	0	0	0	0	0
						2	0.0526316	0.105263	0.0526316	0.0526316	0.0526316	0.0526316	0.0526316	0.0526316	0	0	0	0	0	0	0	0	0	0	0	0	0	0	0	0	0	0	0	0	0	0	0	0	0	0	0	0	0	0	0	0	0	0	0
						3	0.105263	0.0526316	0	0	0.0526316	0	0.0526316	0.0526316	0	0	0.0526316	0	0	0	0	0	0	0	0	0	0	0	0	0	0	0	0	0	0	0	0	0	0	0	0	0	0	0	0	0	0	0	0
						4	0.25	0.2	0.15	0.15	0.1	0.1	0.15	0.1	0.05	0.05	0.05	0.05	0.05	0.05	0.05	0.05	0.05	0	0	0	0	0.05	0.05	0	0.05	0.05	0	0.05	0	0	0	0	0	0	0	0	0	0	0	0	0	0.05	0
						5	0.105263	0.0526316	0.0526316	0	0	0	0	0	0.0526316	0	0	0	0	0	0	0	0	0	0	0	0	0.0526316	0	0	0	0	0	0	0	0	0	0	0	0	0.0526316	0.0526316	0.0526316	0.0526316	0.0526316	0.0526316	0.0526316	0.105263	0.0526316
						6	0.25	0.1	0.05	0.05	0.05	0.05	0	0	0.05	0.05	0.05	0.05	0.05	0.05	0	0.05	0.05	0.05	0.05	0.05	0.05	0.05	0.05	0.05	0	0	0	0	0	0	0	0	0	0	0	0	0	0	0	0	0	0	0
					3	1	0	0	0	0	0	0	0	0	0	0	0	0	0	0	0	0	0	0	0	0	0	0	0	0	0	0.111111	0.0555556	0.0555556	0.0555556	0.0555556	0.0555556	0.111111	0.222222	0.0555556	0.111111	0.111111	0.111111	0.111111	0.0555556	0.0555556	0.111111	0.166667	0.166667
						2	0	0	0	0	0	0	0	0	0	0	0	0	0	0.05	0.05	0.05	0.05	0.05	0.05	0.05	0.05	0.05	0.05	0.05	0.05	0.1	0.1	0.15	0.1	0.1	0.1	0.1	0.1	0.05	0.05	0.05	0.05	0.05	0.05	0.05	0.05	0.05	0.1
						3	0.0526316	0.0526316	0.0526316	0.0526316	0.0526316	0.0526316	0.0526316	0.0526316	0.0526316	0.0526316	0.0526316	0.0526316	0.105263	0.0526316	0.0526316	0.0526316	0.0526316	0	0	0.0526316	0	0	0.0526316	0	0	0	0	0	0.105263	0.105263	0.105263	0.105263	0	0.0526316	0	0	0	0	0.105263	0.0526316	0	0.157895	0.105263
		BW25113_∆pdxK	WT (PD1074)		1	1	0.238095	0.190476	0.190476	0.0952381	0.142857	0.047619	0	0.047619	0	0	0	0	0	0	0	0	0	0	0	0	0	0	0	0	0	0	0.047619	0.047619	0.047619	0.047619	0.047619	0.047619	0.047619	0	0	0.047619	0	0	0	0	0.047619	0.047619	0.047619
						2	0.047619	0.0952381	0	0	0	0	0	0.047619	0.047619	0.047619	0	0	0	0	0.047619	0	0	0	0	0	0	0	0	0	0	0	0	0	0	0	0	0	0	0	0	0	0	0	0	0	0	0	0
						3	0.423077	0	0	0	0	0	0	0	0	0	0	0	0	0	0	0	0	0	0	0.0384615	0.0384615	0.0384615	0.0384615	0.0384615	0.0384615	0.0384615	0.0384615	0.0384615	0.0384615	0	0.0384615	0	0.0384615	0.0769231	0.0769231	0.0769231	0.115385	0.0769231	0.0769231	0.0769231	0.0769231	0.0384615	0.0769231
						4	0.318182	0.0909091	0.0909091	0.0454545	0.0909091	0.0454545	0.0909091	0.0454545	0.0454545	0.0454545	0.0454545	0.0454545	0	0.0454545	0	0	0	0	0	0	0	0	0	0	0	0	0	0	0	0	0	0	0	0	0	0	0	0	0	0	0	0	0
					2	1	0.0454545	0	0	0	0	0	0	0	0	0	0	0	0	0	0	0	0	0	0	0	0	0	0	0	0	0	0	0	0	0	0	0	0	0	0	0	0	0	0	0	0	0	0
						2	0	0	0	0	0	0	0	0	0	0	0	0	0	0	0	0	0	0	0	0	0	0	0	0	0	0	0	0	0	0	0	0.0588235	0	0	0	0	0.0588235	0	0.0588235	0.0588235	0.0588235	0.0588235	0.0588235
						3	0	0	0	0	0	0	0	0	0	0	0	0	0	0	0	0	0	0	0	0	0	0	0	0	0	0	0	0	0	0	0.0526316	0.0526316	0.0526316	0	0.0526316	0.0526316	0	0	0	0.0526316	0	0	0.0526316
Fig 1d and S1e	aversive responses on iron transport pathway	BW25113_WT	WT (PD1074)		1	1	0	0	0	0	0	0	0	0.05	0	0	0.05	0	0	0	0	0.05	0	1	0.1	0.05	0.05	0.1	0.1	0.05	0.05	0.05	0.15	0.1	0.1	0.1	0.2	0.1	0.1	0.1	0.15	0.1	0	0.05	0.1	0	0.05	0.05	0.1
						2	0	0	0	0	0	0	0	0	0	0	0	0	0.05	0.05	0.05	0.2	0.15	0.15	0.1	0.1	0.1	0.1	0.1	0.1	0.1	0.05	0.15	0.1	0	0.1	0.15	0.1	0.1	0.05	0.05	0.05	0.1	0.05	0.05	0.2	0.2	0.3	0.2
					2	1	0.05	0.05	0.1	0.05	0.1	0.05	0.05	0.05	0.05	0.05	0.05	0.1	0.05	0.05	0.1	0.05	0.05	0.05	0.05	0.05	0.05	0.05	0.05	0	0.05	0.05	0.05	0.05	0.1	0	0	0.05	0	0	0	0	0	0	0	0	0	0	0
						2	0	0	0	0.05	0	0	0	0	0	0	0	0	0	0	0	0	0	0	0	0	0	0	0	0	0	0	0	0	0	0	0	0	0	0	0	0	0	0	0	0	0	0	0
						3	0	0	0	0	0	0	0	0	0	0	0	0	0	0	0	0	0	0	0	0	0	0	0	0	0	0	0	0	0	0	0	0	0	0	0	0	0	0	0	0	0	0	0
					3	1	0	0	0	0	0	0	0	0	0	0	0	0	0	0	0	0	0	0	0	0	0	0	0	0	0	0	0	0	0	0	0	0	0	0	0	0	0.0526316	0	0.0526316	0.0526316	0.0526316	0.0526316	0.105263
						2	0	0	0	0	0	0	0	0	0	0	0	0	0	0	0	0	0	0	0	0	0	0	0	0	0	0	0	0	0	0	0	0	0	0	0	0	0	0	0	0	0	0.0526316	0.0526316
						3	0.05	0.05	0	0	0	0.05	0	0	0.05	0	0	0	0	0	0	0.05	0	0	0	0	0	0	0	0	0	0	0	0	0	0	0	0	0	0	0	0	0	0	0	0	0	0	0
						4	0	0	0	0	0	0	0	0	0	0	0	0	0	0	0	0	0	0	0	0	0	0	0	0	0	0	0	0	0	0	0	0	0	0.05	0.05	0.05	0.05	0.05	0.05	0.05	0.05	0.05	0
						5	0.181818	0	0	0.0454546	0	0	0	0	0.0454546	0.0454546	0.0454546	0.0454546	0.0454546	0.0454546	0.0454546	0	0	0	0	0	0	0	0	0	0	0	0	0	0	0	0	0	0	0	0	0	0	0	0	0	0	0	0
					4	1	0.105263	0.052632	0.052632	0.052632	0.052632	0.052632	0.052632	0.052632	0.052632	0.052632	0.052632	0.052632	0.052632	0.052632	0	0	0	0	0	0	0	0	0	0	0	0	0	0	0	0	0	0	0	0	0	0	0	0	0	0	0	0	0
						2	0.157895	0.105263	0.052632	0.052632	0.052632	0.052632	0.052632	0.052632	0.052632	0.052632	0.052632	0.052632	0.052632	0.052632	0.052632	0.052632	0.052632	0.052632	0.052632	0.052632	0.052632	0.105263	0.052632	0.052632	0.105263	0.105263	0.105263	0.105263	0.052632	0.052632	0.105263	0.052632	0.052632	0.052632	0.052632	0.105263	0.105263	0.105263	0.105263	0.105263	0.105263	0.052632	0.052632
						3	0.111111	0.111111	0.111111	0.055556	0.055556	0.055556	0.055556	0.055556	0.111111	0.055556	0.055556	0.055556	0.055556	0	0	0	0	0	0	0	0	0	0	0	0	0	0	0	0.055556	0	0	0.111111	0	0	0	0	0	0	0	0.055556	0	0	0
		BW25113_∆fepB	WT (PD1074)		1	1	0.05	0.1	0.1	0.2	0.15	0.15	0.1	0.1	0.05	0.05	0.1	0.1	0.25	0.1	0	0.05	0	0.1	0	0.1	0	0	0	0.1	0.1	0.15	0.15	0.05	0.05	0.1	0.1	0.05	0.05	0	0.05	0.15	0.1	0.1	0.15	0.15	0.15	0.1	0.1
						2	0.0526316	0.0526316	0.105263	0.105263	0.0526316	0.0526316	0.0526316	0.105263	0.0526316	0.0526316	0.0526316	0.157895	0.105263	0.0526316	0.0526316	0.0526316	0.0526316	0.0526316	0.0526316	0.0526316	0.0526316	0.105263	0.105263	0.105263	0.0526316	0.105263	0.0526316	0	0.105263	0.0526316	0.105263	0.0526316	0.210526	0.105263	0.0526316	0.157895	0.105263	0.105263	0.105263	0.105263	0.105263	0.210526	0.210526
						3	0.0952381	0.142857	0.047619	0.0952381	0.047619	0.047619	0.047619	0.047619	0.047619	0.047619	0.047619	0.0952381	0.0952381	0.0952381	0.047619	0.047619	0.047619	0	0	0.047619	0	0	0.0952381	0.047619	0.047619	0.047619	0.0952381	0.142857	0.190476	0.142857	0.142857	0.0952381	0.238095	0.285714	0.190476	0.047619	0.142857	0.047619	0.047619	0.238095	0.333333	0.333333	0.238095
					2	1	0.105263	0.105263	0.0526316	0.0526316	0	0	0	0	0.0526316	0.0526316	0.105263	0.0526316	0	0	0	0.0526316	0.0526316	0.0526316	0.0526316	0.0526316	0.0526316	0	0	0.0526316	0.0526316	0	0.0526316	0.0526316	0.0526316	0	0	0.105263	0.105263	0	0.105263	0.0526316	0.0526316	0.105263	0.0526316	0.0526316	0.105263	0.105263	0
						2	0.0952381	0.0476191	0.0476191	0.0476191	0.0476191	0.0476191	0.0476191	0	0	0	0	0	0	0	0.0476191	0.0476191	0.0952381	0.0476191	0.0952381	0.142857	0.0952381	0.0476191	0	0.0476191	0.0476191	0	0.0952381	0.0476191	0	0	0.0476191	0	0.0476191	0	0.0476191	0.0476191	0	0.0952381	0.0952381	0.0476191	0.0476191	0.0476191	0
						3	0.315789	0.105263	0.0526316	0	0	0	0	0	0	0	0	0.0526316	0	0	0	0.0526316	0	0	0	0	0	0	0.105263	0.105263	0	0	0	0	0	0.0526316	0	0	0	0.0526316	0	0	0	0.0526316	0	0	0.0526316	0.0526316	0.0526316
						4	0.176471	0.0588235	0	0	0	0	0	0.117647	0.0588235	0	0	0	0	0.0588235	0	0.0588235	0	0	0	0	0	0	0	0	0	0	0	0	0	0	0	0.0588235	0	0	0	0.0588235	0	0	0	0.0588235	0	0	0
						5	0.222222	0.166667	0.0555556	0	0.111111	0.0555556	0.0555556	0.0555556	0	0	0	0	0	0	0	0	0	0	0	0	0	0	0	0	0	0	0	0	0	0	0	0	0.0555556	0	0.0555556	0	0	0	0	0	0	0.0555556	0
					3	1	0.055556	0.055556	0	0	0.055556	0	0	0	0	0	0	0	0	0	0	0	0	0	0	0	0	0.055556	0	0	0.055556	0.055556	0	0	0	0.055556	0	0.055556	0	0	0	0	0.055556	0.222222	0.222222	0.111111	0.055556	0	0.055556
						2	0.2	0.1	0.1	0.05	0.05	0	0.05	0.05	0.05	0.05	0.05	0.05	0	0.05	0	0.05	0	0.05	0.05	0.05	0.1	0	0	0	0	0	0.05	0	0	0.05	0.1	0.05	0.05	0	0.05	0.05	0.05	0.05	0.05	0.05	0.2	0.15	0.25
						3	0.15	0.1	0.1	0.1	0.05	0	0.05	0	0	0	0.05	0	0	0	0	0.1	0	0	0.05	0	0	0.05	0	0	0.1	0	0.05	0	0.1	0.05	0.05	0	0.1	0.05	0.05	0.2	0.05	0.05	0.15	0.2	0.15	0.15	0.1
						4	0.368421	0.157895	0.210526	0.157895	0.105263	0.105263	0.052632	0.052632	0.052632	0.052632	0.052632	0.105263	0.052632	0.052632	0.052632	0.052632	0.052632	0.052632	0.052632	0.052632	0	0	0	0	0	0	0	0	0.052632	0.157895	0.157895	0.105263	0.052632	0.052632	0	0.052632	0.052632	0.105263	0.052632	0.052632	0.105263	0.105263	0.105263
						5	0.3	0.2	0.1	0	0.05	0.05	0.05	0.05	0.05	0.05	0.05	0.05	0	0	0	0	0.05	0	0	0	0	0	0	0	0.05	0	0	0.1	0.05	0.05	0.1	0	0	0.15	0	0.1	0.05	0.05	0.2	0.1	0.05	0.1	0.1
						6	0.235294	0.058824	0.058824	0.058824	0.058824	0.058824	0.058824	0.058824	0.058824	0.058824	0.058824	0	0.058824	0	0	0	0	0	0	0	0	0	0.058824	0	0.058824	0	0	0.058824	0.058824	0.058824	0	0.058824	0	0.117647	0	0	0	0	0.058824	0.058824	0.058824	0.058824	0
		BW25113_∆fepD	WT (PD1074)		1	1	0.05	0.15	0.1	0.1	0.15	0.05	0.05	0.05	0.1	0.1	0.1	0.15	0	0.05	0.05	0.05	0.05	0.05	0.15	0.1	0.2	0.2	0.2	0.25	0.2	0.2	0.15	0.15	0.1	0.2	0.3	0.1	0.1	0.15	0.4	0.3	0.3	0.25	0.3	0.2	0.2	0.3	0.4
						2	0.315789	0.157895	0.105263	0.157895	0.157895	0.157895	0.210526	0.157895	0.157895	0.210526	0.157895	0.210526	0.157895	0.105263	0.105263	0.105263	0.0526316	0.105263	0.0526316	0	0.0526316	0	0.0526316	0	0.0526316	0.105263	0.157895	0.105263	0.105263	0.105263	0.105263	0.0526316	0.0526316	0.0526316	0	0	0.0526316	0.210526	0.263158	0.210526	0.210526	0.263158	0.210526
						3	0.555556	0.166667	0.111111	0.111111	0.111111	0.0555556	0.111111	0.0555556	0.0555556	0.0555556	0.0555556	0.0555556	0.0555556	0.0555556	0.0555556	0.0555556	0.0555556	0.0555556	0.0555556	0.0555556	0	0	0	0	0	0	0	0.0555556	0.111111	0.0555556	0	0	0	0.0555556	0.111111	0.111111	0.0555556	0.0555556	0	0	0.0555556	0	0.111111
					2	1	0	0.0526316	0	0	0	0	0	0	0	0	0	0	0	0	0	0.0526316	0.0526316	0	0	0	0	0	0.0526316	0	0	0	0	0.0526316	0	0	0	0	0.0526316	0	0	0	0	0	0	0	0	0	0
						2	0.05	0.05	0	0	0	0	0	0	0	0	0	0	0	0	0	0	0	0	0	0	0	0	0	0	0	0.05	0.05	0	0	0	0	0	0	0	0	0	0	0	0	0	0	0	0
						3	0.105263	0.0526316	0.0526316	0.0526316	0	0	0	0	0	0	0	0	0	0	0	0	0	0	0	0	0	0	0	0	0	0	0	0	0	0	0.0526316	0	0	0	0	0	0	0	0	0	0	0	0
						4	0.111111	0.0555556	0	0.0555556	0.111111	0.111111	0.111111	0	0	0.111111	0	0	0	0	0	0	0	0	0	0.0555556	0	0	0	0	0	0.0555556	0	0	0.0555556	0	0.0555556	0	0	0	0	0.0555556	0.0555556	0	0.111111	0.111111	0.111111	0.0555556	0.0555556
						5	0.222222	0	0.0555556	0.111111	0.0555556	0.0555556	0.0555556	0	0.0555556	0.0555556	0.0555556	0.0555556	0	0.0555556	0.0555556	0.111111	0.0555556	0	0	0	0	0.0555556	0.111111	0.0555556	0	0	0.0555556	0.0555556	0.166667	0.111111	0	0.0555556	0.0555556	0.0555556	0	0	0.0555556	0.0555556	0	0	0	0	0.0555556
					3	1	0.05	0.05	0.05	0.05	0.05	0.05	0.05	0.05	0.05	0.05	0.05	0.05	0.05	0.05	0.05	0.05	0	0	0	0	0	0	0	0	0	0	0	0	0	0	0	0	0	0	0.05	0.05	0	0	0.05	0.05	0.1	0.05	0
						2	0.2	0.05	0.1	0.05	0.05	0.05	0.05	0.1	0.05	0.05	0	0.05	0	0	0	0.05	0	0	0	0	0	0.05	0.05	0.05	0.1	0.05	0.05	0.1	0.1	0.1	0.05	0.05	0.05	0.05	0	0	0	0	0	0	0	0	0
						3	0.315789	0.105263	0.052632	0.052632	0.105263	0.105263	0.105263	0.105263	0.105263	0.052632	0.052632	0.052632	0.052632	0.052632	0.052632	0	0	0	0	0	0	0	0	0	0	0	0	0	0	0	0	0	0	0	0.105263	0.105263	0.052632	0	0.105263	0	0	0	0
					4	1	0.1	0.1	0.05	0.05	0.05	0.05	0.05	0.05	0.05	0.05	0.05	0.05	0.05	0.05	0.05	0.05	0.05	0.05	0.1	0.05	0.05	0.05	0.05	0.05	0.05	0.05	0.05	0.05	0.05	0.05	0	0	0	0	0	0.05	0.05	0.1	0	0	0.05	0.05	0.05
						2	0.05	0.05	0	0	0	0	0	0	0	0	0	0	0	0	0	0	0	0	0	0	0	0	0	0	0	0	0	0	0	0	0.05	0	0.05	0.05	0	0	0	0	0	0	0	0	0.05
						3	0.055556	0.055556	0.055556	0.055556	0	0	0.055556	0	0	0.055556	0.111111	0.055556	0.111111	0.111111	0.111111	0.055556	0.055556	0	0	0	0	0	0	0.055556	0	0	0.055556	0	0	0.055556	0.055556	0.055556	0.055556	0.055556	0.055556	0.111111	0.055556	0.111111	0.055556	0.055556	0.166667	0.111111	0.111111
		BW25113_∆fes	WT (PD1074)		1	1	0.052632	0	0	0.052632	0.052632	0.052632	0	0	0	0	0.052632	0	0	0	0	0	0	0.052632	0	0	0	0	0	0	0	0	0	0	0	0.052632	0.052632	0	0	0	0	0	0.052632	0	0	0	0.052632	0.105263	0.052632
						2	0.166667	0	0	0	0	0	0	0	0	0	0	0	0	0	0	0.055556	0	0	0	0	0	0.055556	0	0	0	0	0	0	0	0	0	0.055556	0	0.055556	0.055556	0.055556	0	0	0	0	0	0	0
						3	0.35	0.1	0.05	0.05	0.05	0.05	0.05	0	0.05	0.05	0.05	0	0.05	0.05	0	0	0.05	0	0	0.05	0	0	0	0	0	0	0	0	0	0.05	0	0	0	0	0	0	0.05	0	0	0.05	0	0	0
					2	1	0	0	0	0	0	0	0	0	0	0	0	0	0	0	0	0	0	0	0	0	0	0	0	0	0	0	0.05	0.05	0	0	0	0	0	0	0	0.05	0.05	0.05	0.05	0	0	0	0
						2	0.052632	0.052632	0.052632	0.052632	0.052632	0.052632	0.052632	0.052632	0.052632	0.052632	0.052632	0.052632	0.052632	0	0.052632	0.052632	0	0	0	0.052632	0	0	0.052632	0.052632	0.052632	0	0.052632	0	0.052632	0.105263	0.052632	0.052632	0	0.052632	0.052632	0.105263	0.052632	0	0.105263	0	0.052632	0.105263	0.105263
						3	0.052632	0.052632	0.052632	0.052632	0.052632	0.052632	0.052632	0.052632	0.052632	0.052632	0.052632	0	0	0	0	0	0	0	0	0	0.052632	0	0	0	0	0	0	0	0	0	0	0	0	0	0	0	0	0	0	0	0.052632	0.052632	0.105263
					3	1	0.294118	0.235294	0.176471	0.176471	0.235294	0.058824	0.117647	0.117647	0.117647	0.176471	0.117647	0.117647	0.117647	0.117647	0.117647	0.058824	0.117647	0	0.117647	0.176471	0	0	0.117647	0	0.058824	0.117647	0	0.117647	0	0	0.058824	0.058824	0.058824	0	0.117647	0.058824	0.117647	0.117647	0.058824	0.176471	0.176471	0.176471	0.176471
						2	0.25	0.1	0.05	0.05	0	0.05	0	0	0	0	0.05	0	0	0	0	0	0	0.05	0	0.05	0	0	0	0	0	0	0.05	0	0	0.05	0.05	0	0	0.1	0.05	0.05	0.15	0.1	0.05	0.15	0.05	0.1	0.1
						3	0.45	0.15	0.1	0.1	0.1	0.15	0.1	0.05	0	0.05	0.05	0.05	0.05	0.1	0.05	0.05	0.05	0	0.1	0.15	0.05	0.05	0.05	0.05	0.15	0.1	0.2	0.2	0.3	0.35	0.2	0.2	0.15	0.3	0.3	0.15	0.15	0.25	0.3	0.35	0.35	0.2	0.25
		BW25113_∆fepA	WT (PD1074)		1	1	0.3	0.25	0.25	0.2	0.2	0.1	0.2	0.1	0.15	0.15	0.1	0.1	0.1	0.1	0.05	0.05	0.05	0.05	0.05	0.05	0.05	0.05	0.05	0.05	0	0	0	0	0	0	0	0	0	0	0	0	0	0	0	0	0	0	0
						2	0.315789	0.315789	0.263158	0.263158	0.263158	0.263158	0.210526	0.210526	0.263158	0.210526	0.157895	0.0526316	0.0526316	0.0526316	0.0526316	0.0526316	0.0526316	0.105263	0.0526316	0.0526316	0.0526316	0.0526316	0.0526316	0.0526316	0.0526316	0.0526316	0.0526316	0.0526316	0.0526316	0.0526316	0	0.0526316	0.0526316	0.0526316	0.0526316	0.0526316	0.0526316	0.0526316	0.0526316	0.0526316	0.0526316	0.105263	0.0526316
						3	0.3125	0.1875	0.125	0.125	0.0625	0.0625	0.0625	0	0	0	0	0.0625	0	0	0	0	0	0	0	0	0	0	0	0	0.0625	0	0	0.0625	0	0	0	0	0	0	0.0625	0.0625	0.0625	0.0625	0.0625	0.0625	0.0625	0.0625	0
					2	1	0.1	0.05	0.05	0.1	0.05	0.05	0.1	0.1	0.05	0.1	0.1	0.05	0.1	0.1	0.1	0.1	0.1	0	0	0	0	0	0	0	0	0	0	0.05	0	0	0	0	0.05	0.1	0.05	0	0	0	0	0	0	0	0
						2	0.136364	0.136364	0.0454545	0.0909091	0.0454545	0.0454545	0.0454545	0	0.0454545	0.0454545	0	0	0	0	0	0.0454545	0	0.0454545	0.0454545	0.0454545	0.0454545	0	0	0	0	0	0	0	0	0	0	0	0	0	0	0	0	0	0	0	0	0.0454545	0
						3	0.315789	0	0	0	0.0526316	0	0	0	0	0	0	0	0	0	0	0	0	0	0	0	0	0	0	0	0	0	0	0	0	0	0	0	0	0	0	0	0	0	0	0	0	0	0
						4	0.157895	0.105263	0.105263	0.105263	0.105263	0.105263	0.105263	0.105263	0.105263	0.105263	0.105263	0.105263	0.105263	0	0	0	0	0	0	0	0	0	0	0	0	0	0	0	0	0	0	0	0	0	0	0	0	0	0	0	0	0	0
					3	1	0.25	0.25	0.25	0.25	0.2	0.1	0.1	0.1	0.15	0.15	0.1	0.1	0.05	0.05	0.05	0.05	0	0	0	0	0	0	0.05	0	0	0	0	0	0	0	0	0	0	0	0	0	0	0	0	0.05	0.05	0.05	0.05
						2	0.05	0	0	0	0	0	0	0	0	0	0	0	0	0	0	0	0	0	0	0	0	0	0	0	0	0	0	0	0	0	0	0.05	0	0	0	0	0	0	0	0	0	0.05	0.1
						3	0.111111	0	0	0	0	0	0	0	0	0	0	0	0	0	0	0	0	0	0	0	0	0	0	0	0	0	0	0	0	0	0	0	0	0	0	0	0	0.0555556	0.0555556	0.0555556	0.0555556	0.0555556	0.0555556
					4	1	0.05	0.05	0	0	0.05	0.05	0.05	0	0	0	0	0	0	0	0	0	0	0	0	0	0	0	0	0	0	0	0	0	0	0	0.1	0.05	0.05	0.05	0.05	0	0	0	0.05	0	0	0	0
						2	0.105263	0.0526316	0.0526316	0.105263	0.105263	0.0526316	0	0.0526316	0	0	0	0	0	0	0	0	0	0	0	0	0	0	0	0	0	0	0	0	0	0	0	0	0	0	0	0	0	0	0	0	0	0	0
						3	0.105263	0.0526316	0.0526316	0.0526316	0.0526316	0.0526316	0	0.0526316	0.0526316	0.0526316	0.0526316	0.0526316	0.0526316	0.0526316	0.0526316	0.0526316	0.0526316	0	0	0	0	0	0	0.0526316	0	0	0	0	0	0	0	0	0	0	0.0526316	0.0526316	0.0526316	0.105263	0	0.0526316	0.0526316	0	0.105263
		BW25113_∆fepG	WT (PD1074)		1	1	0.105263	0	0	0.0526316	0.0526316	0.0526316	0	0.0526316	0	0	0.0526316	0.0526316	0.0526316	0.105263	0.157895	0.0526316	0.0526316	0.0526316	0.0526316	0.0526316	0	0.0526316	0.0526316	0	0	0	0	0	0	0	0	0	0.105263	0.0526316	0	0.105263	0.105263	0.0526316	0.0526316	0.0526316	0.0526316	0.105263	0.0526316
						2	0.3	0.3	0.25	0.25	0.2	0.2	0.15	0.2	0.15	0.15	0.15	0.1	0.05	0.05	0	0	0	0.05	0	0	0	0	0	0	0	0	0	0	0.05	0.05	0.05	0	0	0.05	0.05	0.05	0.05	0.05	0.05	0.05	0.1	0.15	0.15
						3	0.238095	0.0952381	0.142857	0.238095	0.190476	0.142857	0.0952381	0.0952381	0.0952381	0.047619	0.047619	0.047619	0.047619	0.0952381	0.0952381	0.0952381	0.0952381	0.0952381	0.0952381	0.047619	0.0952381	0.0952381	0.047619	0.047619	0.047619	0.047619	0.047619	0.047619	0.047619	0	0.047619	0	0.0952381	0	0.047619	0.047619	0.047619	0.047619	0.047619	0.047619	0.047619	0.047619	0.0952381
					2	1	0.2	0.15	0.2	0.1	0.2	0.2	0.2	0.1	0.15	0.1	0.15	0.1	0.15	0.15	0.15	0.15	0.15	0.15	0.1	0.15	0.15	0.15	0.1	0.1	0.05	0	0	0.05	0.05	0	0	0.05	0.05	0.05	0	0.05	0.15	0.15	0.05	0.05	0.05	0.05	0.15
						2	0.111111	0	0	0	0	0	0	0	0	0	0	0	0.111111	0.0555556	0.0555556	0.0555556	0.0555556	0	0	0.0555556	0.0555556	0	0	0	0	0	0	0	0	0	0	0	0	0	0	0	0	0.111111	0.0555556	0	0.0555556	0	0
						3	0.105263	0.0526316	0	0	0	0.0526316	0	0	0	0	0	0.0526316	0	0	0	0	0	0	0	0	0	0	0	0	0	0	0	0	0	0	0	0	0.0526316	0.0526316	0	0.0526316	0	0	0	0	0.0526316	0.105263	0
					3	1	0	0	0	0	0	0	0	0	0	0	0.05	0	0	0	0	0	0.1	0.05	0	0	0	0	0	0.05	0.1	0.05	0.1	0	0.05	0.15	0	0.1	0.05	0	0.05	0.1	0.05	0.1	0	0	0.1	0.1	0.1
						2	0	0.1	0.05	0.05	0.05	0.1	0.1	0.1	0.1	0.1	0.15	0.1	0.1	0.1	0	0.05	0.05	0	0	0.1	0	0	0	0	0	0.05	0.1	0	0.05	0.1	0.05	0.1	0	0.05	0	0	0.05	0.05	0.05	0.15	0.05	0.1	0.15
						3	0.0555556	0.0555556	0	0	0.0555556	0.0555556	0	0	0.0555556	0	0	0	0	0	0	0	0	0	0	0	0.0555556	0.0555556	0.0555556	0	0.111111	0.0555556	0	0	0.0555556	0.0555556	0.111111	0.111111	0.111111	0.0555556	0	0.111111	0.222222	0.222222	0.166667	0.333333	0.222222	0.277778	0.277778
		BW25113_∆fepC	WT (PD1074)		1	1	0.1	0.1	0.05	0.05	0	0.05	0	0	0	0.05	0	0	0	0	0	0.05	0	0	0.05	0	0.05	0	0	0	0	0	0	0.05	0	0.1	0.05	0	0.1	0.05	0.1	0.15	0.05	0.05	0.05	0.1	0.1	0.2	0.1
						2	0.285714	0.190476	0.238095	0.190476	0.190476	0.142857	0.142857	0.142857	0.190476	0.190476	0.142857	0.190476	0.142857	0.142857	0.0952381	0.0952381	0.047619	0.0952381	0.0952381	0.047619	0.047619	0	0	0	0	0.047619	0	0.047619	0	0.047619	0.0952381	0.047619	0.047619	0.0952381	0.0952381	0	0.0952381	0.142857	0.0952381	0.190476	0.142857	0.190476	0.0952381
						3	0.45	0.2	0.2	0.2	0.2	0.2	0.2	0.2	0.05	0.05	0.1	0.1	0.05	0	0.05	0.1	0.05	0.05	0.05	0.05	0.05	0.05	0.15	0.1	0.2	0.2	0.2	0.2	0.15	0.1	0.1	0.25	0.25	0.15	0.2	0.25	0.25	0.25	0.3	0.15	0.15	0.2	0.3
					2	1	0	0	0	0	0	0	0	0	0	0	0	0	0	0	0	0	0	0	0	0	0	0	0	0	0	0	0	0	0	0	0	0	0	0	0	0	0	0	0	0	0	0	0
						2	0.1	0.05	0.05	0	0	0	0	0.05	0	0	0	0	0	0	0	0	0	0	0	0	0	0	0	0	0	0	0	0	0	0	0	0	0	0	0	0	0	0	0.05	0.05	0.05	0	0
						3	0.5	0.2	0.15	0.15	0.1	0.1	0.05	0.1	0	0	0.1	0.05	0.05	0.1	0.05	0.05	0.05	0.05	0.05	0.05	0.05	0.05	0.05	0.05	0.1	0.1	0.1	0.05	0.05	0.05	0.05	0.05	0.05	0.05	0.05	0.05	0.05	0.05	0.05	0.05	0.05	0.05	0.05
						4	0.0588235	0.0588235	0.0588235	0	0.0588235	0.117647	0.0588235	0.0588235	0	0	0	0.0588235	0	0.0588235	0.0588235	0.0588235	0	0	0	0	0	0.0588235	0.117647	0.0588235	0.117647	0.117647	0.117647	0.117647	0.117647	0	0.0588235	0	0	0.0588235	0	0	0.0588235	0.117647	0	0.0588235	0.0588235	0.0588235	0.0588235
						5	0.277778	0.111111	0.0555556	0	0.0555556	0.0555556	0.0555556	0.111111	0.111111	0.111111	0.111111	0.0555556	0.0555556	0	0.0555556	0	0.0555556	0.0555556	0.0555556	0.0555556	0.0555556	0.0555556	0.0555556	0.0555556	0.0555556	0	0.0555556	0	0	0	0	0	0	0	0	0	0	0	0	0	0	0	0.0555556
					3	1	0.222222	0.166667	0.111111	0.111111	0.0555556	0.0555556	0.0555556	0	0.0555556	0.0555556	0	0.0555556	0.0555556	0.0555556	0	0	0	0	0	0	0	0.0555556	0.0555556	0.0555556	0	0	0	0.0555556	0.0555556	0.0555556	0	0	0.0555556	0.0555556	0.0555556	0.111111	0.0555556	0.0555556	0.111111	0.0555556	0.111111	0.111111	0.111111
						2	0.222222	0.0555556	0.0555556	0.0555556	0.0555556	0.0555556	0.0555556	0.0555556	0.0555556	0.0555556	0.0555556	0.0555556	0.0555556	0.0555556	0.0555556	0.0555556	0.0555556	0.0555556	0.0555556	0.0555556	0	0	0.0555556	0	0	0	0	0	0	0.0555556	0	0	0.0555556	0.111111	0.0555556	0.0555556	0	0.111111	0.277778	0.277778	0.222222	0.222222	0.277778
						3	0.0526316	0.105263	0.0526316	0.0526316	0.0526316	0.0526316	0	0	0	0	0	0	0.0526316	0.0526316	0.0526316	0.0526316	0	0.0526316	0.105263	0.0526316	0	0.0526316	0	0	0.0526316	0.105263	0.105263	0	0	0	0	0	0.105263	0.0526316	0.421053	0.315789	0.263158	0.789474	0.315789	0.473684	0.210526	0.263158	0.105263
					4	1	0.05	0	0	0	0	0.05	0	0	0	0	0	0	0	0	0	0.05	0	0	0	0	0	0	0.05	0.05	0	0	0.05	0	0	0	0	0	0	0.05	0.05	0.1	0.05	0.05	0	0.05	0.1	0.05	0.1
						2	0.1	0.1	0.1	0.2	0.15	0.2	0.15	0.15	0.15	0.15	0.15	0.2	0.1	0.15	0.15	0.05	0.1	0.05	0.1	0.05	0.15	0.1	0.15	0.2	0.05	0.15	0.15	0.2	0.1	0.15	0.3	0.15	0.05	0.05	0.15	0.1	0.05	0.1	0.15	0.1	0.1	0.05	0.15
						3	0	0	0	0	0.1	0.05	0.05	0	0.05	0.05	0.05	0	0.05	0.05	0.05	0.05	0.05	0.05	0.1	0.15	0.1	0	0.1	0.15	0.15	0.05	0.15	0.2	0.1	0.1	0.1	0.05	0.1	0.15	0.2	0.15	0.1	0.15	0.15	0.25	0.25	0.15	0.25
		BW25113_∆fepE	WT (PD1074)		1	1	0.0555556	0.0555556	0	0	0.0555556	0	0	0	0	0	0	0	0	0	0	0	0	0	0.0555556	0	0.0555556	0	0	0	0	0	0	0	0	0	0	0	0	0	0	0	0	0	0	0	0	0	0
						2	0.1	0.1	0.1	0.05	0.05	0.05	0.1	0.1	0.05	0.05	0.1	0.05	0.05	0.1	0.05	0.05	0.05	0.05	0.05	0.05	0.05	0.05	0.05	0.1	0.05	0.05	0.05	0.05	0.05	0	0	0	0	0.05	0	0	0	0	0	0	0	0	0.05
						3	0.1	0	0.05	0	0	0	0	0	0	0	0	0	0	0	0	0	0	0	0	0	0	0	0	0	0	0	0	0	0	0	0	0	0	0	0	0	0	0	0	0	0	0	0
						4	0.263158	0.315789	0.263158	0.210526	0.210526	0.210526	0.157895	0.157895	0.210526	0.105263	0.105263	0.157895	0.157895	0.105263	0.157895	0.105263	0.105263	0.105263	0.105263	0.0526316	0.105263	0.0526316	0.0526316	0.105263	0.0526316	0.0526316	0	0.0526316	0.0526316	0	0	0	0	0	0	0	0	0	0	0	0	0	0.0526316
					2	1	0	0	0	0	0	0	0	0	0	0	0	0	0	0	0	0	0	0	0	0	0	0	0	0	0	0	0	0	0	0	0	0	0.0555556	0.0555556	0	0	0	0	0	0	0	0	0
						2	0.35	0.25	0.15	0.15	0.15	0.15	0.1	0.05	0.05	0.05	0.05	0.05	0.05	0.05	0.05	0.05	0.05	0.05	0.05	0.05	0.05	0	0	0	0	0	0	0	0	0	0	0	0	0	0.05	0	0	0	0	0.05	0	0.05	0.05
						3	0.210526	0.210526	0.157895	0.105263	0.105263	0.0526316	0	0.0526316	0	0.0526316	0.0526316	0.0526316	0.0526316	0	0.0526316	0	0	0	0.0526316	0	0.0526316	0.105263	0.105263	0.0526316	0.0526316	0.0526316	0.105263	0.0526316	0.0526316	0.0526316	0	0	0	0.0526316	0.0526316	0.0526316	0.0526316	0.105263	0.105263	0.0526316	0.0526316	0.105263	0.105263
					3	1	0.0952381	0.142857	0.0952381	0.0952381	0.0952381	0.0952381	0.0952381	0.047619	0.0952381	0.0952381	0.0952381	0.0952381	0.047619	0	0	0	0.047619	0.047619	0.0952381	0.047619	0.047619	0	0	0.0952381	0.047619	0.047619	0.047619	0.047619	0.0952381	0	0.047619	0.047619	0.0952381	0.0952381	0.0952381	0.047619	0.0952381	0.0952381	0.047619	0.047619	0.047619	0.047619	0.047619
						2	0	0	0	0	0	0	0	0	0	0	0	0	0	0	0	0	0	0	0	0	0	0	0	0	0.05	0	0	0	0	0.05	0.05	0	0	0	0.05	0.05	0.05	0.05	0.05	0.05	0.05	0.15	0.1
						3	0.047619	0.047619	0.0952381	0	0.142857	0.190476	0.0952381	0.0952381	0	0.047619	0.047619	0	0	0	0.047619	0	0.047619	0	0	0.0952381	0.142857	0.190476	0.142857	0.0952381	0.047619	0.238095	0.142857	0.047619	0.0952381	0.0952381	0	0.047619	0.0952381	0.0952381	0.190476	0.238095	0.333333	0.285714	0.333333	0.238095	0.380952	0.380952	0.380952
		BW25113_∆entA	WT (PD1074)		1	1	0.35	0.1	0.1	0.05	0.05	0.05	0.05	0	0	0	0	0	0	0	0	0	0	0	0	0	0	0	0	0	0	0	0	0	0	0	0	0.05	0	0.05	0.05	0.05	0.05	0.05	0	0	0	0	0
						2	0.0555556	0.0555556	0.0555556	0	0.0555556	0	0	0	0	0	0	0	0	0	0	0	0	0	0	0	0	0	0	0	0	0	0	0	0	0.0555556	0	0	0	0.0555556	0.0555556	0	0	0	0	0	0	0	0
						3	0.571429	0.238095	0.142857	0.0952381	0.047619	0.047619	0.047619	0.047619	0.047619	0.047619	0.047619	0.047619	0.047619	0.047619	0.047619	0.047619	0	0.047619	0	0	0	0	0	0	0	0	0.047619	0.047619	0.047619	0.047619	0.047619	0.0952381	0.047619	0	0.047619	0	0	0	0	0.047619	0.047619	0.047619	0.0952381
					2	1	0	0	0	0	0	0	0	0	0	0	0	0	0	0	0	0	0	0	0	0	0	0	0	0	0	0	0	0	0	0	0	0	0	0	0	0	0	0	0	0	0.05	0.05	0.05
						2	0	0	0	0	0	0	0	0	0	0	0	0	0	0	0	0	0	0	0	0	0	0	0	0	0	0	0.0526316	0.0526316	0.0526316	0.0526316	0.0526316	0.0526316	0.0526316	0.0526316	0	0	0	0	0.0526316	0.105263	0.0526316	0.0526316	0.0526316
						3	0	0	0.0526316	0	0	0	0	0	0	0	0	0	0	0	0.0526316	0	0	0	0	0	0	0	0	0	0	0	0	0	0	0	0	0	0	0	0	0	0	0	0	0	0	0	0
					3	1	0	0.05	0.05	0	0	0.05	0	0.05	0	0	0	0.05	0	0.05	0.05	0	0	0.05	0.05	0.05	0.05	0.05	0.1	0.15	0.1	0.1	0.05	0.05	0	0	0	0.05	0.15	0.15	0.15	0.15	0.1	0.15	0.1	0.15	0.1	0.1	0.2
						2	0.1	0.1	0.05	0.1	0.05	0.1	0.1	0.1	0.1	0.1	0.1	0.1	0.1	0.1	0.1	0.05	0.05	0	0	0	0	0	0	0	0	0	0	0	0	0	0	0	0	0.05	0	0	0.05	0	0.1	0.05	0	0.05	0
						3	0	0	0	0	0	0	0	0	0	0	0	0	0	0	0	0.05	0.05	0.1	0.1	0.05	0	0	0	0	0.1	0.1	0.1	0.1	0.1	0.1	0.15	0.1	0.1	0.05	0.1	0.1	0.15	0.1	0.05	0.1	0.1	0.15	0.1
		BW25113_∆entC	WT (PD1074)		1	1	0	0	0	0	0	0	0	0	0	0	0	0	0	0	0	0	0	0	0	0	0	0	0	0	0	0	0	0	0.0526316	0	0	0	0	0	0	0	0	0	0	0.0526316	0	0	0
						2	0.105263	0.105263	0.0526316	0.0526316	0.0526316	0.0526316	0.0526316	0.0526316	0.0526316	0.0526316	0.0526316	0	0	0.0526316	0.105263	0.0526316	0.0526316	0.0526316	0.0526316	0.0526316	0.0526316	0.0526316	0.0526316	0.0526316	0.0526316	0.0526316	0.0526316	0.0526316	0.0526316	0.0526316	0.0526316	0.0526316	0.0526316	0.0526316	0.0526316	0.0526316	0.0526316	0.0526316	0.0526316	0.0526316	0.0526316	0.0526316	0.0526316
						3	0.157895	0	0	0	0.0526316	0.0526316	0.0526316	0.0526316	0.0526316	0	0	0	0	0	0	0	0	0	0	0.0526316	0	0	0	0	0	0	0	0	0	0	0	0	0	0	0	0	0	0	0	0	0	0	0
					2	1	0	0.047619	0.047619	0.047619	0.047619	0.047619	0	0.047619	0.047619	0.047619	0.047619	0.047619	0	0	0	0.047619	0.047619	0	0	0	0	0	0	0	0	0	0	0	0.047619	0.047619	0.047619	0	0	0	0	0	0	0	0	0	0	0	0.047619
						2	0	0.05	0	0.1	0	0	0	0.1	0	0	0	0	0	0	0.05	0.2	0.1	0.1	0.2	0.1	0.05	0.05	0	0	0.05	0.05	0.1	0.1	0.05	0.05	0.1	0.1	0.1	0.1	0.15	0.3	0.1	0.2	0.15	0.15	0.15	0.05	0.1
					3	1	0	0	0	0	0	0	0	0	0	0	0	0	0	0	0	0	0	0	0	0	0.05	0.05	0	0	0.05	0	0.05	0	0.05	0	0.05	0.05	0.05	0	0.05	0	0.05	0.05	0.05	0.05	0.05	0.05	0.05
						2	0	0	0	0	0	0	0	0	0	0	0	0	0	0	0	0	0	0	0	0	0	0	0	0	0	0	0	0	0	0	0	0	0	0	0	0	0	0	0	0	0	0	0
						3	0	0	0	0	0	0	0	0	0	0	0	0	0	0	0	0	0.047619	0	0	0.047619	0	0	0	0	0	0	0	0	0	0.047619	0	0.047619	0.047619	0.0952381	0.047619	0	0	0.047619	0	0	0	0	0
		BW25113_∆entE	WT (PD1074)		1	1	0.315789	0.210526	0.157895	0.157895	0.105263	0.157895	0.105263	0.157895	0.105263	0.105263	0.157895	0.105263	0.105263	0.105263	0.105263	0.105263	0.105263	0.105263	0.0526316	0.0526316	0.0526316	0	0	0	0	0	0	0	0	0	0	0	0	0	0	0	0.0526316	0	0	0	0	0.0526316	0
						2	0.0526316	0.0526316	0.0526316	0	0	0	0	0	0	0	0	0	0	0	0	0	0	0	0	0	0	0	0	0	0	0	0	0	0	0	0	0	0	0	0	0	0	0	0	0	0	0	0
						3	0.15	0.05	0.05	0	0	0	0	0	0.05	0	0	0	0	0	0	0	0	0	0	0	0	0	0	0	0	0.05	0	0	0	0	0.05	0.05	0.05	0.05	0.05	0	0.05	0.05	0.05	0.05	0.05	0	0.05
					2	1	0.190476	0.190476	0.047619	0.0952381	0.0952381	0.047619	0.047619	0.047619	0	0.047619	0.047619	0.047619	0	0	0	0	0	0	0	0	0	0	0	0	0	0	0	0	0	0	0.047619	0.047619	0	0	0.047619	0.047619	0.0952381	0.047619	0.047619	0.047619	0.0952381	0.0952381	0.0952381
						2	0	0	0	0	0	0	0	0	0	0	0	0	0	0	0	0	0	0	0	0	0	0	0	0.047619	0	0	0	0	0	0	0	0	0.047619	0.047619	0	0.047619	0	0	0	0	0.047619	0.047619	0
						3	0.1	0.05	0	0	0	0.05	0.05	0.1	0.05	0.05	0.05	0.05	0	0	0	0	0	0	0	0	0	0.05	0.05	0.05	0.1	0.1	0.1	0.1	0.1	0.1	0.1	0.05	0.15	0.1	0.15	0.15	0.15	0.15	0.15	0.1	0.2	0.15	0.25
					3	1	0	0.0526316	0.0526316	0	0	0	0	0	0	0	0	0	0	0	0	0	0	0	0	0	0	0	0	0	0	0	0	0	0	0	0	0	0	0	0	0	0	0	0	0	0	0	0
						2	0	0.05	0.05	0	0	0	0	0	0	0	0	0	0	0	0	0	0	0	0	0	0	0	0	0	0	0	0	0	0	0	0	0	0	0	0	0	0	0	0	0	0.05	0	0
						3	0	0	0	0	0	0	0	0	0	0	0	0	0	0	0	0	0	0	0	0	0	0	0	0	0	0	0	0	0	0	0	0	0	0	0	0	0	0	0	0	0	0	0
		BW25113_∆entB	WT (PD1074)		1	1	0	0	0	0	0	0	0	0	0	0	0	0	0	0	0	0	0	0	0	0	0	0	0	0	0	0	0	0	0	0	0	0	0	0	0	0	0	0	0	0.05	0	0	0
						2	0.166667	0.111111	0	0	0	0	0	0	0	0	0	0	0	0	0	0	0	0	0	0	0	0	0	0	0	0	0	0	0	0	0	0	0	0	0	0	0.0555556	0	0	0	0	0	0
						3	0.157895	0.0526316	0	0	0	0	0	0	0	0	0	0	0	0.0526316	0.0526316	0.0526316	0	0	0	0	0	0	0	0	0	0	0	0	0	0	0	0	0	0	0	0	0	0	0	0	0	0	0
					2	1	0	0	0	0	0	0	0	0	0	0	0	0	0	0	0	0	0	0	0	0	0.0555556	0.0555556	0.0555556	0.0555556	0.0555556	0.0555556	0.0555556	0.0555556	0.0555556	0.0555556	0	0.0555556	0.0555556	0	0	0.0555556	0.0555556	0.0555556	0.0555556	0.0555556	0.0555556	0.111111	0.111111
						2	0.05	0.05	0.05	0.05	0	0.05	0.05	0.1	0.05	0.05	0.05	0.05	0	0	0	0	0	0	0	0	0	0	0	0	0	0	0	0	0	0.05	0	0	0	0	0	0	0	0.05	0.05	0	0.1	0	0.05
						3	0.0526316	0.0526316	0	0	0	0	0	0	0	0.0526316	0	0.0526316	0.0526316	0.0526316	0.0526316	0.105263	0.0526316	0.0526316	0.0526316	0.0526316	0.105263	0.0526316	0.0526316	0.0526316	0.0526316	0.0526316	0.0526316	0.0526316	0.0526316	0.0526316	0.0526316	0	0	0	0	0	0.0526316	0	0	0	0	0	0
					3	1	0.05	0.05	0.05	0.1	0.05	0.05	0.05	0.05	0.05	0.1	0	0	0	0	0	0.05	0	0	0.05	0	0.05	0.05	0	0	0	0	0	0	0.05	0.05	0.05	0.05	0.05	0.05	0.05	0.05	0.05	0.1	0.1	0.1	0.1	0.1	0.1
						2	0	0	0	0	0	0	0	0	0	0	0	0.05	0.05	0.1	0.05	0.05	0.05	0.05	0.05	0.05	0.05	0	0	0.05	0	0	0	0	0	0	0	0	0	0	0	0	0	0.1	0.1	0.1	0.15	0.2	0.1
						3	0.136364	0.0909091	0.0909091	0.0909091	0.0454545	0.0454545	0.0454545	0.0454545	0.0454545	0.0454545	0.0454545	0.0454545	0.0454545	0.0454545	0.0454545	0	0.0454545	0.0454545	0.0454545	0.0454545	0	0	0	0	0	0	0	0	0.0454545	0	0	0	0	0	0	0	0	0.0454545	0.0909091	0.0909091	0.0909091	0.0909091	0.0909091
		BW25113_∆entF	WT (PD1074)		1	1	0	0	0	0	0	0	0	0	0	0	0	0	0	0	0	0	0	0	0	0	0.0526316	0	0.0526316	0.0526316	0	0	0	0	0	0	0	0	0	0	0	0	0	0	0	0	0	0.105263	0.0526316
						2	0.25	0.2	0.1	0.1	0.05	0.1	0.1	0.15	0.15	0.15	0.15	0.15	0	0.05	0.05	0	0	0	0	0.05	0.05	0.05	0	0	0	0	0.05	0.05	0.05	0.05	0.05	0.05	0.05	0.05	0.05	0.05	0.05	0.05	0.05	0	0	0	0
						3	0.217391	0.0869565	0.0869565	0.0869565	0.0869565	0.0869565	0.0869565	0.0434783	0.0434783	0	0	0	0	0	0	0	0	0	0	0	0	0	0	0.0434783	0	0	0	0.0434783	0	0	0	0	0	0	0.0434783	0.0434783	0.0434783	0	0.0869565	0.0434783	0.0434783	0.0434783	0
						4	0.368421	0.210526	0.105263	0.105263	0.105263	0.105263	0.105263	0.105263	0.105263	0.0526316	0.0526316	0.105263	0.105263	0.105263	0.105263	0.0526316	0.0526316	0.0526316	0.0526316	0.0526316	0.0526316	0.0526316	0.0526316	0.0526316	0.0526316	0.0526316	0.0526316	0	0	0	0	0	0	0	0.0526316	0	0	0.0526316	0.0526316	0	0	0.0526316	0.0526316
					2	1	0.05	0.05	0.05	0.05	0.05	0.05	0.05	0.05	0.05	0.05	0.05	0.05	0.1	0.1	0.05	0.05	0	0	0	0	0	0	0	0	0	0	0	0	0	0	0	0	0	0	0	0	0.1	0.05	0.1	0.05	0.05	0.05	0.05
						2	0.0952381	0.0952381	0.047619	0.047619	0.047619	0.047619	0.047619	0	0	0	0	0	0	0	0	0	0	0	0	0	0	0	0	0	0	0	0	0	0	0	0	0	0	0	0	0	0	0	0	0	0	0	0
						3	0.05	0	0	0	0	0	0	0	0	0	0	0	0	0	0	0	0	0	0	0	0	0	0.05	0.05	0.05	0.05	0.1	0.1	0.1	0.1	0.1	0.1	0.1	0.05	0.05	0.05	0.05	0.05	0	0	0.05	0	0
					3	1	0.15	0.2	0.1	0.05	0.1	0.1	0.1	0.05	0.05	0.05	0.05	0.05	0.1	0.1	0.05	0	0	0.05	0	0	0	0.05	0	0	0	0	0	0	0	0	0	0	0.1	0.05	0	0.05	0.05	0.05	0.1	0.1	0.05	0.15	0.1
						2	0.1	0.1	0.1	0.05	0.05	0.05	0	0	0	0	0	0	0	0	0	0	0	0	0	0	0	0	0	0	0	0	0	0	0	0	0	0	0	0	0	0	0	0	0	0	0.05	0.05	0.05
						3	0.047619	0.047619	0.047619	0	0.047619	0	0	0	0	0	0	0	0	0	0	0	0.047619	0.047619	0	0	0	0	0	0	0	0	0	0.047619	0.047619	0.047619	0.047619	0.047619	0.047619	0.047619	0.047619	0.047619	0.0952381	0.0952381	0.0952381	0.0952381	0.0952381	0.0952381	0.142857
		BW25113_∆ybdZ	WT (PD1074)		1	1	0.05	0	0	0	0	0	0	0	0	0	0.05	0	0	0	0	0	0.05	0.05	0.05	0.05	0.05	0	0	0	0	0	0	0.05	0	0	0	0	0	0	0	0	0	0	0	0	0	0	0
						2	0.1	0.05	0.05	0.05	0.05	0.05	0.05	0.05	0	0	0	0	0	0	0	0	0	0	0	0	0	0	0	0	0	0	0	0	0	0	0	0	0	0	0	0.05	0	0	0.05	0.05	0.05	0.05	0.05
						3	0.15	0	0	0	0	0	0	0	0	0.05	0	0	0	0	0	0	0	0	0	0	0	0	0	0	0	0	0	0	0	0	0	0	0	0	0.05	0	0	0	0.05	0	0	0	0
					2	1	0	0	0	0	0	0	0	0	0	0	0	0	0	0	0	0	0	0	0	0	0	0	0	0	0	0	0	0	0	0	0	0	0	0	0	0	0	0	0	0	0	0	0
						2	0.1	0.1	0.05	0.05	0.1	0.1	0.1	0.1	0.1	0.1	0.1	0.1	0.1	0.1	0.1	0	0.05	0.05	0	0.05	0	0	0	0	0	0.05	0.05	0.05	0.05	0	0	0	0	0.1	0.05	0.1	0.1	0.05	0.05	0.1	0.05	0.05	0.05
						3	0.142857	0.190476	0.190476	0.190476	0.142857	0.142857	0.142857	0.142857	0.142857	0.142857	0.0952381	0.142857	0.0952381	0.142857	0.142857	0.047619	0.142857	0.142857	0.0952381	0.0952381	0.0952381	0.0952381	0.0952381	0.190476	0.047619	0.0952381	0.0952381	0.0952381	0.0952381	0.0952381	0.047619	0.0952381	0.0952381	0.0952381	0.142857	0.0952381	0.047619	0.047619	0.047619	0.047619	0.047619	0.047619	0.047619
					3	1	0	0.047619	0	0	0	0	0	0	0	0	0	0	0	0	0	0	0	0	0	0	0	0	0	0	0	0	0	0	0	0	0	0	0	0	0	0	0	0	0	0	0	0	0
						2	0.1	0.05	0.05	0.05	0.05	0	0	0	0	0	0	0	0	0	0	0.05	0	0	0	0	0	0	0	0	0	0	0	0	0	0	0	0	0	0	0	0	0	0.05	0	0.05	0	0.05	0
						3	0	0	0	0	0	0	0	0	0	0	0	0	0	0	0	0	0	0	0	0	0	0	0	0	0	0	0	0	0	0	0	0	0	0	0	0	0	0	0	0	0	0	0
		BW25113_∆tolC	WT (PD1074)		1	1	0.166667	0.222222	0.222222	0.222222	0.222222	0.222222	0.166667	0.222222	0.166667	0.222222	0.166667	0.166667	0	0	0	0.0555556	0.0555556	0.0555556	0.0555556	0.0555556	0.111111	0.111111	0.0555556	0	0	0	0.0555556	0.0555556	0	0.0555556	0.0555556	0	0.0555556	0	0	0.0555556	0	0	0	0	0	0.0555556	0
						2	0.263158	0.263158	0.210526	0.315789	0.263158	0.210526	0.157895	0.157895	0.157895	0.263158	0.105263	0.157895	0.157895	0.263158	0.368421	0.315789	0.210526	0.263158	0.473684	0.263158	0.210526	0.210526	0.105263	0.105263	0.105263	0.0526316	0.0526316	0.0526316	0.0526316	0	0.0526316	0.0526316	0.0526316	0.0526316	0.0526316	0.0526316	0.0526316	0.0526316	0.0526316	0.0526316	0.0526316	0.0526316	0.0526316
						3	0.368421	0.263158	0.263158	0.210526	0.157895	0.105263	0.105263	0.105263	0.105263	0.0526316	0.0526316	0.0526316	0.0526316	0	0	0	0	0	0	0	0	0	0	0	0.0526316	0.0526316	0.0526316	0.0526316	0.0526316	0.0526316	0.0526316	0.105263	0.0526316	0	0	0	0	0	0	0	0	0	0
					2	1	0.111111	0.111111	0.0555556	0.0555556	0	0.0555556	0	0	0	0	0	0	0	0	0	0	0	0	0	0	0	0	0	0	0	0	0	0	0	0.0555556	0.0555556	0.111111	0.111111	0.0555556	0.0555556	0	0	0	0	0	0	0.0555556	0.0555556
						2	0.222222	0.0555556	0.111111	0.0555556	0.0555556	0.111111	0	0	0	0	0	0	0	0	0	0	0	0	0	0	0	0	0	0	0	0	0	0	0	0	0	0	0	0	0	0	0	0	0	0	0	0	0
						3	0.368421	0.105263	0	0	0	0	0	0	0	0	0	0	0	0	0	0	0	0	0	0	0	0	0	0	0	0	0	0	0	0	0	0	0	0	0	0	0.0526316	0	0	0	0	0	0
					3	1	0.210526	0.157895	0.157895	0.105263	0.105263	0.0526316	0.0526316	0.105263	0.0526316	0.0526316	0.0526316	0.105263	0.0526316	0.0526316	0.0526316	0.0526316	0	0	0.0526316	0.0526316	0.0526316	0.0526316	0.0526316	0	0.0526316	0.0526316	0	0	0.0526316	0	0	0.0526316	0.0526316	0	0	0	0	0	0	0	0	0	0
						2	0.05	0.05	0.05	0.05	0.05	0.05	0	0	0	0	0	0	0	0	0	0	0	0	0	0	0	0	0	0	0	0	0	0	0	0	0	0	0	0	0	0	0	0	0	0	0	0	0
						3	0	0.0555556	0.0555556	0.0555556	0.0555556	0.111111	0	0.0555556	0.166667	0.0555556	0.0555556	0.0555556	0.0555556	0	0.0555556	0.0555556	0	0	0	0	0	0	0	0	0	0	0.0555556	0.0555556	0	0	0	0	0	0.0555556	0	0.0555556	0.0555556	0	0	0	0	0	0
					4	1	0	0	0.047619	0	0	0	0	0	0	0	0	0	0	0	0	0	0	0	0	0	0	0	0	0	0	0	0	0	0	0	0	0	0	0	0	0	0	0	0	0.047619	0	0.047619	0.047619
						2	0	0	0	0	0	0	0	0	0	0	0	0	0	0	0	0	0	0	0	0	0	0	0	0	0	0	0	0	0	0	0	0	0	0	0	0	0	0	0	0	0	0	0
						3	0	0	0	0	0	0	0	0	0	0	0	0	0	0	0	0	0	0	0	0	0	0	0	0	0	0	0	0	0.05	0	0	0	0	0	0	0	0	0	0	0	0	0	0
		BW25113_∆fur	WT (PD1074)		1	1	0	0	0	0	0	0	0	0.05	0.05	0	0	0	0	0	0	0	0	0	0	0	0	0	0	0	0	0	0	0	0	0	0	0	0.05	0	0	0	0	0	0	0	0	0	0
						2	0.157895	0.105263	0.0526316	0.0526316	0.0526316	0.0526316	0.0526316	0.0526316	0.0526316	0.0526316	0.0526316	0	0	0	0	0	0	0	0	0	0	0	0	0	0	0	0.0526316	0.0526316	0	0	0.0526316	0.0526316	0	0	0	0	0	0	0	0	0	0	0
						3	0.0555556	0	0	0	0	0	0	0	0	0	0	0	0	0	0	0	0	0	0	0	0	0	0	0	0	0	0	0.0555556	0.111111	0.0555556	0.0555556	0	0	0	0.0555556	0.0555556	0	0	0	0	0	0	0
					2	1	0.166667	0.111111	0.111111	0.166667	0.111111	0.111111	0.166667	0.166667	0.166667	0.111111	0.166667	0.0555556	0.111111	0.0555556	0.0555556	0.111111	0.0555556	0.0555556	0.0555556	0	0	0.0555556	0.0555556	0.0555556	0	0	0	0	0	0	0	0	0	0	0	0	0	0.0555556	0	0.0555556	0	0.0555556	0.0555556
						2	0.277778	0.166667	0.0555556	0.0555556	0.0555556	0.0555556	0.0555556	0.0555556	0.0555556	0.111111	0.111111	0.111111	0.111111	0.111111	0.111111	0.111111	0.111111	0.111111	0	0.0555556	0.0555556	0.0555556	0.0555556	0.0555556	0	0	0	0	0	0	0	0	0	0	0	0	0	0	0	0	0	0	0
						3	0.35	0.05	0.05	0.05	0.05	0.05	0.05	0.05	0.05	0.05	0	0	0	0	0	0	0	0	0	0	0	0	0	0	0	0	0	0	0	0	0	0	0	0	0	0	0	0	0	0	0	0	0.05
					3	1	0.0526316	0.105263	0.0526316	0	0	0	0	0	0	0	0	0	0	0	0	0	0	0	0	0	0	0	0	0	0	0	0	0	0	0	0	0	0	0	0	0	0	0	0	0	0.0526316	0.0526316	0
						2	0.210526	0.210526	0.210526	0.263158	0.210526	0.105263	0.210526	0.210526	0.210526	0.210526	0.210526	0.210526	0.210526	0.210526	0.157895	0.157895	0.157895	0.0526316	0.105263	0.105263	0.105263	0.105263	0.105263	0.105263	0.105263	0.105263	0.105263	0.157895	0.105263	0.0526316	0.105263	0.0526316	0.105263	0.105263	0.105263	0.105263	0.105263	0.105263	0.157895	0.157895	0.157895	0.157895	0.157895
						3	0	0	0	0	0	0	0	0	0	0	0	0	0	0	0	0	0	0	0	0.047619	0.047619	0.047619	0	0.047619	0	0	0.047619	0.047619	0	0	0.047619	0.047619	0	0	0	0	0	0.047619	0.047619	0.047619	0	0.047619	0.047619
Fig S1f	aversive responses to ROS producing bacteria	BW25113_WT	WT (PD1074)		1	1	0.0416667	0	0	0	0	0	0	0	0	0	0	0	0	0	0	0	0	0	0	0	0	0	0	0	0.0416667	0.0416667	0	0	0	0	0	0.0416667	0	0.0416667	0.0416667	0.0416667	0.0416667	0.0833333	0	0.0416667	0.0416667	0.0416667	0.0416667
						2	0.047619	0.047619	0	0	0	0	0	0	0	0.047619	0	0.047619	0	0	0	0	0	0.047619	0	0.047619	0	0.047619	0	0	0.047619	0.047619	0.047619	0.047619	0.047619	0.047619	0.047619	0.0952381	0.0952381	0.047619	0.047619	0.047619	0.047619	0.0952381	0.0952381	0.0952381	0	0	0
						3	0	0	0	0	0	0	0.047619	0	0	0	0	0	0.047619	0	0.047619	0	0	0	0	0	0.047619	0	0	0	0	0	0	0	0	0	0	0	0	0	0	0	0	0	0	0	0	0	0
						4	0.05	0	0	0	0	0	0	0	0	0	0	0	0	0	0	0	0	0	0	0	0	0	0	0	0	0	0	0	0	0	0	0	0	0	0	0	0	0	0	0	0	0	0
						5	0	0	0	0	0	0	0	0	0	0	0	0	0	0	0	0	0	0	0	0	0	0	0	0	0	0	0	0	0	0	0	0	0	0	0	0	0	0	0	0	0	0.05	0
						6	0.05	0	0	0	0	0	0	0	0	0	0	0	0	0	0	0	0	0	0	0	0	0	0	0	0	0	0	0	0	0	0	0	0	0	0	0	0	0	0.05	0	0	0	0.05
					2	1	0.0555556	0.0555556	0	0.0555556	0	0	0.0555556	0	0.0555556	0.111111	0.0555556	0	0	0	0	0	0	0	0	0	0	0	0	0	0	0.0555556	0	0	0	0.0555556	0.0555556	0.0555556	0.0555556	0.0555556	0	0.0555556	0.0555556	0	0.0555556	0.0555556	0.0555556	0.0555556	0.0555556
						2	0	0	0	0	0	0	0	0	0	0	0	0	0	0	0	0	0	0	0	0.05	0	0.05	0.05	0	0.05	0	0	0	0	0.05	0	0	0	0	0.05	0	0	0	0	0.05	0.2	0.1	0.05
						3	0	0	0	0	0	0	0	0.0952381	0.047619	0.047619	0	0	0	0	0	0	0	0	0.047619	0.047619	0.0952381	0.0952381	0.047619	0	0	0	0	0	0	0	0	0	0	0	0	0.047619	0.047619	0.0952381	0.047619	0.047619	0.0952381	0.0952381	0.0952381
						4	0	0	0	0	0	0	0	0	0	0	0	0	0	0	0	0	0	0	0	0	0	0	0	0	0.05	0	0	0	0.05	0.05	0.05	0.1	0.05	0.05	0.05	0	0.05	0.1	0.15	0.05	0.15	0.1	0.15
						5	0.0526316	0.0526316	0.0526316	0	0	0.0526316	0	0.0526316	0.0526316	0.0526316	0.0526316	0	0.0526316	0.0526316	0	0.0526316	0.0526316	0.0526316	0.0526316	0	0	0.0526316	0.105263	0.105263	0	0.0526316	0	0.0526316	0	0	0	0.0526316	0.105263	0.105263	0.0526316	0.0526316	0.105263	0.0526316	0.0526316	0.0526316	0.0526316	0.105263	0.157895
						6	0	0	0	0	0	0	0	0	0	0	0	0	0	0	0	0	0	0	0	0.0416667	0.0833333	0	0	0	0	0.0416667	0	0	0	0	0	0	0	0.0416667	0.0416667	0.0416667	0.0416667	0.0416667	0.0416667	0.0416667	0.0833333	0.0416667	0.0416667
					3	1	0	0	0	0	0	0	0	0	0	0	0	0	0	0	0	0	0	0	0	0	0	0	0	0	0	0	0	0	0	0	0	0	0	0	0	0	0.0526316	0.0526316	0.0526316	0.0526316	0.0526316	0	0
						2	0	0	0	0	0	0	0	0	0	0	0	0	0	0	0	0	0.0416667	0.0416667	0	0	0	0	0	0	0	0	0	0	0.0416667	0	0.0416667	0	0.0416667	0.0833333	0.0416667	0.0416667	0.0833333	0.0416667	0.0416667	0.0416667	0.0416667	0.0416667	0.0833333
		BW25113_∆cyoC	WT (PD1074)		1	1	0	0.0434783	0	0	0	0	0	0	0	0	0	0	0	0	0	0	0	0	0	0	0	0	0	0	0	0	0	0	0.0434783	0	0	0	0	0.0434783	0	0	0	0	0	0	0	0.0434783	0.0434783
						2	0	0	0	0	0	0	0	0.0526316	0	0	0	0	0	0	0	0.0526316	0	0	0	0	0	0	0	0	0	0	0	0	0	0	0	0	0	0	0.0526316	0	0.0526316	0	0	0	0	0	0.105263
						3	0	0	0	0	0	0	0	0	0	0	0	0	0	0	0	0	0	0	0	0	0	0	0	0	0	0	0	0	0	0.0526316	0	0	0	0	0	0	0	0	0	0	0	0	0
					2	1	0	0	0	0	0	0	0	0	0	0	0	0	0	0	0	0	0	0	0	0	0	0.0526316	0	0	0	0	0	0	0	0	0	0.105263	0	0.0526316	0	0	0	0.0526316	0	0.0526316	0.105263	0.210526	0
						2	0	0	0	0.0434783	0.0434783	0	0	0	0	0	0	0	0	0	0	0	0	0	0	0	0	0.0869565	0.0434783	0	0	0	0	0.0434783	0.0434783	0.0434783	0.0869565	0	0	0.0434783	0.0434783	0.0434783	0	0.0434783	0.130435	0.130435	0	0	0.0434783
						3	0.05	0.1	0.05	0.05	0.05	0.05	0.05	0.05	0.05	0	0	0	0.05	0	0.05	0.05	0.05	0.1	0.05	0	0	0.05	0.05	0	0	0.05	0.05	0.05	0.05	0.1	0.15	0.1	0.1	0.1	0.1	0.1	0.1	0.2	0.1	0.15	0.05	0.25	0.1
					3	1	0	0	0.05	0.1	0.1	0.05	0.05	0.05	0	0	0	0	0	0	0	0	0	0	0	0.05	0	0	0	0	0.05	0.1	0	0.05	0	0.1	0	0	0.05	0.05	0.05	0.05	0.05	0.05	0	0	0	0.05	0
						2	0	0	0	0	0.047619	0	0	0	0	0	0	0	0	0	0	0	0	0	0	0	0	0	0	0	0	0	0	0	0.0952381	0.142857	0.047619	0.0952381	0	0.047619	0.047619	0.047619	0.047619	0.047619	0.047619	0.047619	0.047619	0.0952381	0.0952381
						3	0	0	0	0	0	0	0	0	0	0	0	0	0	0	0	0.047619	0.047619	0.0952381	0.047619	0.047619	0.047619	0.047619	0.047619	0.0952381	0.142857	0.0952381	0.047619	0.0952381	0.142857	0.0952381	0.0952381	0.0952381	0.047619	0.0952381	0.285714	0.142857	0.0952381	0.142857	0.142857	0.190476	0.0952381	0.190476	0.190476
		BW25113_∆cyoD	WT (PD1074)		1	1	0.0909091	0	0	0	0	0	0	0	0	0	0	0	0	0	0	0	0	0	0	0	0	0	0	0	0	0	0	0	0	0	0	0	0	0	0	0	0	0	0	0	0	0	0
						2	0	0	0	0	0	0	0	0	0	0	0	0	0	0	0	0	0	0	0	0	0	0	0	0	0	0	0	0.04	0	0	0	0	0	0	0	0	0.04	0	0	0.04	0	0.12	0.04
						3	0.105263	0.0526316	0	0	0	0	0	0	0	0	0	0	0	0	0	0	0	0	0	0	0	0	0	0	0	0	0	0	0	0	0	0	0	0	0	0	0	0	0	0	0	0	0
					2	1	0	0	0	0	0	0	0	0	0	0	0	0	0	0	0	0	0	0	0	0	0	0	0	0	0	0	0	0	0	0	0	0	0	0.05	0	0	0	0	0.05	0	0	0	0
						2	0	0.0526316	0	0	0.0526316	0.0526316	0	0	0	0	0	0	0	0	0	0	0	0	0	0	0	0	0	0	0	0	0	0	0	0.0526316	0	0.0526316	0	0	0.0526316	0.105263	0	0.0526316	0.105263	0.0526316	0	0	0
						3	0	0	0	0	0	0	0	0	0	0	0	0	0	0.0526316	0	0	0	0	0	0	0	0	0	0	0	0	0	0	0	0	0	0	0	0	0	0	0	0	0	0	0	0	0
					3	1	0	0	0	0	0	0.0434783	0	0	0	0	0	0	0	0	0	0.0869565	0	0.0869565	0.0434783	0.0434783	0.0434783	0.0869565	0.0869565	0.0869565	0.0434783	0.0434783	0.0869565	0.0869565	0.0869565	0.0869565	0.0869565	0.0869565	0.0434783	0.0869565	0.0869565	0.0434783	0.0869565	0.0869565	0.0869565	0.0434783	0.0434783	0.0869565	0.130435
						2	0	0	0	0.05	0	0	0	0	0	0	0	0	0	0	0	0	0	0	0	0	0	0	0	0	0	0	0	0.05	0	0	0	0	0.05	0.05	0.05	0	0	0.05	0.1	0.15	0.05	0	0
						3	0	0	0	0	0	0	0	0	0	0	0	0	0	0	0	0	0	0	0	0	0	0	0	0	0	0	0	0	0	0	0	0	0	0	0	0	0	0	0	0	0	0.05	0
Fig 1d and S1d	aversive responses on cysteine biosynthetic pathway	BW25113_WT	WT (PD1074)		1	1	0	0	0	0	0	0	0	0	0	0	0	0	0	0	0	0	0	0	0	0	0	0	0	0	0	0	0.0555556	0	0	0	0	0	0	0	0.0555556	0	0	0	0	0	0	0.0555556	0
						2	0	0	0	0.0526316	0	0	0	0.0526316	0	0	0	0	0	0	0	0	0	0	0	0	0	0	0	0	0	0	0	0	0	0	0	0	0	0	0	0	0	0	0	0	0.0526316	0	0
						3	0	0	0	0	0	0	0	0	0	0	0	0	0	0	0	0.0526316	0	0	0	0	0	0	0	0	0	0	0	0	0	0	0	0	0	0	0	0	0	0	0	0	0	0	0
					2	1	0.1	0.05	0.05	0.05	0.05	0	0	0	0	0	0	0	0	0	0	0	0	0	0	0	0	0	0	0	0	0	0.05	0	0	0	0	0	0	0	0	0	0	0	0.05	0	0	0	0
						2	0.0555556	0.0555556	0	0	0	0	0	0	0	0	0	0	0	0	0	0	0	0	0	0	0	0	0	0	0	0	0	0	0	0	0	0	0	0	0	0	0	0	0	0	0	0	0
						3	0	0	0	0	0	0	0	0	0	0	0	0	0	0	0	0	0	0	0	0	0	0	0	0	0	0	0	0	0	0.0526316	0	0	0	0	0	0	0	0	0.0526316	0	0.0526316	0.0526316	0
					3	1	0	0	0.05	0.05	0	0	0.05	0.05	0.05	0.05	0.05	0	0	0	0	0	0	0	0	0	0	0	0.05	0.05	0.05	0	0	0	0	0.05	0	0	0	0	0	0	0	0	0	0	0	0	0
						2	0	0	0	0	0	0	0.0588235	0	0	0	0	0	0	0	0	0	0	0	0	0	0	0.0588235	0.0588235	0.0588235	0.0588235	0	0	0	0	0	0	0.0588235	0	0.0588235	0	0.0588235	0.0588235	0.0588235	0.0588235	0.0588235	0.117647	0.0588235	0.0588235
						3	0	0	0	0	0	0	0	0	0	0	0	0.0434783	0	0.0434783	0	0	0.0434783	0	0	0	0	0	0	0	0	0	0	0	0.0434783	0	0	0	0	0	0	0	0	0	0.0434783	0	0	0	0
		BW25113_∆cysE	WT (PD1074)		1	1	0.166667	0.0555556	0.0555556	0.0555556	0.0555556	0	0	0	0	0	0	0	0	0	0	0	0	0	0	0.0555556	0	0	0	0	0	0	0	0	0	0	0	0	0	0	0	0	0.0555556	0	0	0	0	0.0555556	0.0555556
						2	0.142857	0.0952381	0.047619	0.047619	0.047619	0	0	0	0	0	0	0	0	0	0	0.047619	0	0	0.047619	0	0.047619	0	0.047619	0	0.047619	0	0.047619	0	0	0	0	0.047619	0.047619	0.047619	0.047619	0.047619	0.047619	0	0.047619	0	0	0	0.047619
						3	0.111111	0.111111	0.0555556	0	0.0555556	0	0.0555556	0.0555556	0	0	0	0.0555556	0	0	0.0555556	0.111111	0.111111	0.0555556	0.0555556	0.0555556	0	0	0	0	0.0555556	0	0	0.111111	0.111111	0.0555556	0.0555556	0.0555556	0.0555556	0.111111	0.111111	0.111111	0.166667	0.166667	0.166667	0.222222	0.111111	0.166667	0.222222
					2	1	0	0	0	0	0	0	0.05	0	0	0	0	0	0	0	0	0	0	0	0	0	0	0	0	0	0	0.05	0	0	0	0	0	0	0	0	0	0	0	0	0	0	0	0.05	0.05
						2	0	0	0	0	0	0	0	0	0	0	0	0	0	0	0	0	0	0	0	0	0	0	0	0	0	0	0	0	0	0	0	0	0	0	0	0	0	0	0	0	0.0555556	0	0
						3	0.0588235	0.0588235	0	0.0588235	0.0588235	0.0588235	0	0	0	0	0	0.0588235	0.0588235	0.0588235	0	0.0588235	0.0588235	0	0	0	0	0	0	0	0	0	0.0588235	0.0588235	0	0	0.0588235	0.117647	0.117647	0.117647	0.117647	0.0588235	0.117647	0.0588235	0.117647	0.0588235	0.117647	0.0588235	0.0588235
					3	1	0.0714286	0	0	0	0	0	0	0	0	0	0	0	0	0	0.0714286	0	0	0	0	0.0714286	0.0714286	0	0.0714286	0	0	0	0	0	0	0	0	0	0	0	0	0	0	0	0	0	0	0	0.0714286
						2	0.105263	0.0526316	0.0526316	0.0526316	0.0526316	0.0526316	0.0526316	0.0526316	0	0	0	0	0	0	0	0	0	0	0	0	0	0	0	0	0	0	0	0	0	0	0	0	0	0.0526316	0	0	0	0	0	0	0	0	0
						3	0.125	0	0	0	0	0	0	0	0	0	0	0	0	0	0	0	0	0	0	0	0	0	0	0	0	0.0625	0	0.125	0	0	0	0	0	0	0	0	0	0.125	0.0625	0.0625	0	0	0
		BW25113_∆cysK	WT (PD1074)		1	1	0	0	0	0	0	0	0	0	0	0	0	0	0	0	0	0	0	0	0	0	0	0	0	0	0	0	0	0	0	0	0	0	0	0	0	0	0	0	0	0	0	0	0
						2	0	0.047619	0.047619	0	0.047619	0	0	0	0	0	0	0	0	0	0	0	0	0	0	0	0	0	0	0.047619	0.047619	0	0	0	0	0	0	0	0	0	0	0	0	0	0	0	0	0	0
						3	0	0	0	0	0	0	0	0	0	0	0	0	0	0	0	0	0	0	0	0	0	0	0	0	0	0	0.05	0	0	0	0	0	0.05	0	0	0	0.05	0	0	0.05	0	0	0
					2	1	0.15	0.1	0.1	0.1	0.1	0.1	0.1	0.1	0.1	0.1	0.1	0.1	0.1	0.1	0.1	0.05	0.1	0.05	0.1	0.1	0.05	0.1	0.05	0.05	0.05	0	0.1	0	0	0	0	0	0	0.05	0.05	0	0.05	0.05	0.05	0.05	0.05	0.15	0.1
						2	0	0.0526316	0.0526316	0.105263	0.210526	0.157895	0.157895	0.315789	0	0	0	0	0.0526316	0	0	0	0	0	0	0	0	0	0.0526316	0	0	0	0	0	0	0	0.0526316	0	0	0	0.0526316	0.0526316	0	0.0526316	0.0526316	0.0526316	0	0	0
						3	0	0	0	0	0	0	0	0	0	0	0	0	0	0	0	0	0	0	0	0	0	0	0	0	0	0	0	0	0	0	0	0	0	0	0	0	0	0	0	0	0	0	0
					3	1	0.047619	0.047619	0.047619	0	0	0	0	0	0	0	0	0	0	0	0	0	0	0.047619	0	0	0	0	0	0	0	0	0	0	0	0	0	0	0	0	0	0	0	0	0	0	0	0	0
						2	0.05	0	0	0	0	0	0.05	0.1	0.05	0.1	0.1	0.1	0.1	0.1	0.1	0.05	0.1	0.1	0.05	0	0	0.05	0.05	0.05	0.05	0.05	0.05	0.05	0.05	0	0.05	0.05	0	0.1	0.05	0.05	0.05	0	0.05	0.05	0.05	0	0
						3	0	0	0	0	0	0	0	0	0	0	0	0	0	0	0	0	0	0	0	0	0	0	0	0	0	0	0	0	0	0	0	0	0	0	0	0	0	0	0	0	0	0	0.0526316
		BW25113_∆cysM	WT (PD1074)		1	1	0	0	0	0	0	0	0	0	0	0	0	0	0	0	0	0	0	0	0	0	0	0	0	0	0	0	0	0	0	0	0	0	0	0	0	0	0	0	0	0	0	0	0
						2	0	0	0	0	0	0	0	0	0	0	0	0	0	0	0.0416667	0	0	0	0	0	0	0	0	0	0	0	0	0	0	0	0	0	0	0	0	0.0833333	0.0416667	0.0416667	0.0416667	0	0	0	0
						3	0	0	0	0	0	0	0	0	0	0	0	0	0	0	0	0	0	0	0	0	0	0	0	0	0	0	0	0	0	0	0	0	0	0	0	0	0	0	0	0	0	0	0
					2	1	0	0	0	0	0	0	0	0	0	0	0	0	0	0	0	0	0	0	0	0	0	0	0	0	0	0	0	0	0	0	0	0	0	0	0	0	0	0	0	0	0	0	0
						2	0.0555556	0.0555556	0.0555556	0.0555556	0	0	0.0555556	0	0	0	0	0	0	0	0.0555556	0	0	0	0	0	0	0	0.0555556	0	0	0	0	0	0	0.0555556	0	0	0	0	0	0	0	0	0	0	0	0	0
						3	0.05	0	0.05	0.05	0.05	0.05	0	0	0.05	0.05	0.05	0	0.05	0	0	0	0	0	0	0	0	0	0	0	0	0	0	0	0	0	0	0	0	0	0	0	0	0	0	0	0	0	0.05
					3	1	0	0	0	0	0	0	0	0	0	0	0	0	0	0	0	0	0	0	0	0.05	0.05	0	0.05	0	0	0	0	0	0	0	0	0	0	0	0	0	0	0	0	0	0	0	0
						2	0	0.05	0.05	0.05	0.05	0	0	0	0	0	0	0	0	0	0	0	0	0	0	0	0	0	0	0	0	0	0	0	0	0	0	0	0	0	0	0	0	0	0	0	0	0	0
						3	0	0	0	0	0	0	0	0	0	0	0	0	0	0	0	0	0	0	0	0	0	0	0	0	0	0	0	0	0	0	0	0	0	0	0	0	0	0	0	0	0	0	0
Fig S1g	aversive responses on individual mutants	BW25113_WT	WT (PD1074)		1	1	0.047619	0	0	0	0	0	0	0	0	0	0	0	0	0	0	0	0	0	0	0	0	0.047619	0.047619	0	0	0	0	0	0	0	0	0	0.047619	0	0.047619	0.047619	0	0	0	0	0	0.047619	0.047619
						2	0.047619	0.047619	0	0	0	0	0	0	0	0	0	0	0	0	0	0	0	0	0	0	0	0	0	0	0	0.047619	0	0.047619	0	0	0	0	0	0	0	0	0	0.047619	0.047619	0.047619	0.047619	0.047619	0.047619
						3	0	0	0	0	0	0	0	0	0	0	0	0	0	0	0	0.0454545	0	0	0	0	0	0	0	0	0	0	0	0	0	0	0	0	0	0	0	0	0.0454545	0.0454545	0	0	0	0	0
					2	1	0.05	0.05	0.05	0.05	0.05	0.05	0.05	0.05	0.05	0.05	0.05	0.1	0.05	0.05	0	0	0	0	0	0	0	0.05	0	0	0	0	0	0	0	0.05	0.1	0.05	0.05	0.1	0.1	0.05	0.1	0.1	0.1	0.1	0.1	0.05	0.1
						2	0.2	0.15	0.1	0.1	0.1	0.05	0	0	0	0	0	0	0	0	0	0	0	0	0	0	0	0	0	0.05	0.05	0.05	0.05	0.05	0.05	0	0.05	0.1	0.05	0.05	0	0.05	0	0.05	0	0.05	0.1	0.05	0.05
						3	0.0526316	0.105263	0.105263	0.105263	0.0526316	0.0526316	0.0526316	0.0526316	0.0526316	0.0526316	0.0526316	0.0526316	0.0526316	0.0526316	0.0526316	0.105263	0.105263	0.105263	0.105263	0.105263	0.0526316	0.0526316	0.0526316	0.0526316	0.105263	0.0526316	0	0	0	0.0526316	0	0.0526316	0	0	0	0	0	0	0	0.0526316	0	0.0526316	0
					3	1	0	0	0	0	0	0	0	0	0	0	0	0	0	0	0	0	0	0	0	0	0	0	0	0	0	0	0	0	0	0.05	0	0	0.05	0	0	0	0	0.05	0.1	0	0	0	0
						2	0	0	0	0	0	0	0	0	0	0	0	0	0	0	0	0	0	0	0	0	0	0	0	0	0	0	0	0	0	0	0	0	0	0	0	0	0	0	0	0	0	0	0
						3	0	0	0	0	0	0	0	0	0	0	0	0	0	0	0	0	0	0	0	0	0	0	0	0	0	0	0.0555556	0.0555556	0	0.0555556	0	0	0	0	0	0	0	0	0	0	0	0.0555556	0
					4	1	0	0	0	0	0	0	0	0	0	0	0	0	0	0	0	0	0	0	0	0	0	0	0	0.0555556	0	0	0	0	0	0.0555556	0.0555556	0.0555556	0	0.0555556	0.111111	0.0555556	0	0.111111	0.166667	0.111111	0.111111	0.111111	0.111111
						2	0	0	0	0	0	0.05	0	0	0	0	0	0	0	0	0	0	0	0	0	0	0	0	0	0	0	0	0	0	0	0	0	0	0	0	0	0	0.05	0.05	0.05	0.05	0.05	0.05	0.05
						3	0	0	0	0	0	0	0	0	0	0	0	0	0	0	0	0	0	0	0	0	0	0	0	0	0	0	0	0	0	0	0	0	0	0.0526316	0	0	0	0	0.0526316	0	0	0.0526316	0
					5	1	0	0	0.0526316	0.0526316	0	0	0	0	0	0	0	0	0	0	0	0	0	0	0	0	0	0	0	0	0	0	0	0	0	0	0	0	0	0	0	0	0	0	0	0	0	0	0
						2	0	0	0	0.05	0.05	0	0.05	0.05	0	0	0	0	0	0	0	0	0	0	0	0	0	0	0	0	0	0	0	0	0	0.05	0	0	0	0	0.05	0	0	0	0	0	0	0.05	0
						3	0	0	0	0	0	0	0	0	0	0	0	0	0	0	0	0	0	0	0	0	0	0	0	0	0	0	0	0	0	0	0	0	0.05	0	0	0	0	0	0	0	0	0	0
					6	1	0.0526316	0	0.0526316	0	0	0.0526316	0	0	0	0	0	0	0	0	0	0	0	0	0	0	0	0	0	0	0	0	0	0	0	0	0	0	0	0	0	0	0	0	0.0526316	0	0	0	0
						2	0	0	0	0	0	0	0	0	0	0	0	0	0	0	0	0	0	0	0	0	0	0	0	0	0	0	0	0	0	0	0	0	0	0	0	0	0	0.0526316	0	0	0	0.0526316	0
		BW25113_∆tatB	WT (PD1074)		1	1	0.05	0.05	0	0	0	0	0	0	0.05	0	0.05	0	0.05	0	0	0.1	0.05	0.05	0.1	0.05	0.05	0.05	0	0.05	0	0	0	0	0.05	0	0.15	0.1	0.05	0.1	0.1	0.05	0.05	0.05	0.1	0.15	0.2	0.2	0.2
						2	0.0526316	0.0526316	0.0526316	0.0526316	0.0526316	0	0.0526316	0.0526316	0	0	0	0	0	0	0	0	0	0	0	0	0	0.105263	0.0526316	0.105263	0	0	0.0526316	0.0526316	0.0526316	0.0526316	0	0.0526316	0.0526316	0.0526316	0.0526316	0.0526316	0	0.0526316	0	0	0.0526316	0	0.0526316
						3	0.047619	0	0	0	0	0	0	0	0	0	0	0	0	0	0.0952381	0.0952381	0.047619	0.047619	0.047619	0.047619	0.047619	0.047619	0.047619	0.047619	0.047619	0.047619	0.0952381	0.0952381	0.047619	0.0952381	0.142857	0.0952381	0.190476	0.0952381	0.142857	0.0952381	0.190476	0.142857	0.142857	0.142857	0.0952381	0.190476	0.0952381
					2	1	0.105263	0.0526316	0.0526316	0.0526316	0.0526316	0.0526316	0.0526316	0.0526316	0.0526316	0.0526316	0	0	0.0526316	0.0526316	0.0526316	0.0526316	0.0526316	0.0526316	0.0526316	0.0526316	0.0526316	0.105263	0.105263	0.105263	0.105263	0.105263	0.157895	0.105263	0.210526	0.210526	0.157895	0.105263	0.105263	0.0526316	0.105263	0.105263	0.157895	0.157895	0.210526	0.210526	0.210526	0.263158	0.315789
						2	0.0555556	0.0555556	0.0555556	0.0555556	0.0555556	0.0555556	0	0	0.0555556	0	0	0	0	0	0	0	0	0.0555556	0	0	0.111111	0.111111	0.111111	0.111111	0.111111	0.111111	0.111111	0.111111	0.111111	0.111111	0.111111	0.166667	0.222222	0.222222	0.333333	0.333333	0.277778	0.277778	0.333333	0.277778	0.333333	0.222222	0.222222
						3	0.0454545	0.0454545	0.0454545	0.0454545	0.0454545	0.0454545	0.0454545	0.0454545	0.0454545	0.0454545	0.0454545	0.0454545	0	0	0	0	0.0454545	0.0454545	0.0454545	0.0454545	0.0454545	0.0909091	0.0909091	0.0909091	0.0909091	0.0909091	0.136364	0.0909091	0.136364	0.136364	0.136364	0.0909091	0.227273	0.181818	0.136364	0.181818	0.136364	0.272727	0.318182	0.409091	0.409091	0.272727	0.318182
						4	0.05	0.05	0.05	0.05	0	0	0	0.05	0	0	0	0	0	0.05	0.05	0	0	0	0.05	0.15	0.15	0.2	0.05	0.15	0.15	0.25	0.2	0.15	0.2	0.3	0.25	0.2	0.2	0.2	0.2	0.35	0.2	0.2	0.25	0.3	0.25	0.3	0.45
						5	0.1	0.1	0.1	0	0.05	0	0	0	0.05	0	0.05	0.1	0.1	0.05	0.05	0.05	0.05	0.05	0.05	0.05	0.1	0.05	0.05	0.1	0.05	0.1	0.1	0.1	0.05	0	0.05	0.15	0.1	0.1	0.1	0.1	0.2	0.2	0.2	0.25	0.1	0.15	0.25
						6	0.0526316	0.0526316	0.0526316	0.0526316	0.0526316	0.105263	0.0526316	0.0526316	0	0	0	0	0	0	0	0	0.0526316	0	0	0.0526316	0.0526316	0.0526316	0.0526316	0.0526316	0.0526316	0	0	0.0526316	0.105263	0.157895	0.157895	0.0526316	0.0526316	0.105263	0.105263	0.157895	0.210526	0.157895	0.0526316	0.105263	0.157895	0.157895	0.210526
		BW25113_∆alaS	WT (PD1074)		1	1	0	0	0	0	0	0	0	0	0	0	0	0	0	0	0	0	0	0	0	0.05	0	0.05	0.05	0.05	0.05	0	0.05	0	0.05	0	0	0.1	0.05	0	0	0	0.05	0	0.05	0	0	0.05	0.1
						2	0.047619	0.047619	0.047619	0	0	0	0	0	0	0	0	0	0	0	0	0	0	0	0	0	0	0	0	0	0	0	0	0.047619	0	0	0	0	0	0.0952381	0.047619	0	0.047619	0	0	0	0.047619	0.047619	0
						3	0.0909091	0.0909091	0.0454545	0	0	0.0454545	0	0	0.0454545	0.0454545	0	0	0.0454545	0	0.0454545	0.0454545	0.0909091	0.0454545	0.0454545	0.0909091	0.136364	0.0454545	0.0454545	0.0454545	0.0454545	0.0909091	0.0909091	0.136364	0.181818	0	0.0454545	0	0	0.0454545	0.0909091	0.0909091	0.227273	0.136364	0.0909091	0.0909091	0.0909091	0.0454545	0.181818
					2	1	0.0526316	0.0526316	0.0526316	0.0526316	0.0526316	0.0526316	0.0526316	0.0526316	0.0526316	0.0526316	0.0526316	0	0	0	0	0	0	0	0	0	0	0	0	0	0	0	0	0	0	0	0	0	0	0	0	0	0	0	0	0	0	0	0.0526316
						2	0.190476	0.190476	0.142857	0.142857	0.142857	0.142857	0.142857	0.190476	0.142857	0.0952381	0.0952381	0.0952381	0.0952381	0.0952381	0.0952381	0.0952381	0.0952381	0.0952381	0.142857	0.047619	0.047619	0.047619	0	0	0	0.047619	0	0.047619	0	0	0	0	0	0	0	0	0.047619	0.0952381	0.047619	0	0	0	0
						3	0.1	0.05	0.05	0.05	0.1	0.1	0	0	0	0	0.05	0.05	0.05	0.05	0.05	0.05	0.05	0	0	0.05	0.05	0.05	0.05	0.1	0.05	0	0.05	0.05	0.05	0.05	0.05	0.1	0.1	0.05	0.1	0.1	0.1	0.1	0.1	0.1	0.1	0.1	0.1
						4	0.0909091	0.0909091	0.181818	0.181818	0.136364	0.181818	0.181818	0.136364	0.0454545	0.0454545	0.0909091	0.0909091	0.0454545	0.0454545	0.0454545	0.0454545	0.0454545	0.0454545	0.0909091	0.0909091	0	0.0454545	0.0454545	0.0454545	0.0454545	0.136364	0.0909091	0.0909091	0.136364	0.0909091	0	0.0454545	0.181818	0.136364	0.227273	0.136364	0.136364	0.181818	0.136364	0.136364	0.227273	0.136364	0.181818
						5	0	0	0	0	0	0	0	0	0	0	0	0	0	0	0	0	0	0	0	0	0	0	0.0555556	0	0.0555556	0.0555556	0.111111	0	0	0	0.0555556	0	0	0	0	0.0555556	0	0	0	0.0555556	0.0555556	0.0555556	0.0555556
						6	0.047619	0.047619	0.047619	0.047619	0.047619	0.047619	0.047619	0.047619	0.047619	0.047619	0.047619	0.047619	0.047619	0	0.047619	0.047619	0	0	0	0	0.0952381	0.047619	0	0	0.047619	0.047619	0	0.047619	0.047619	0.0952381	0.190476	0.142857	0.0952381	0.142857	0.142857	0.047619	0	0.0952381	0.047619	0.0952381	0.0952381	0.0952381	0.142857
		BW25113_∆dnaJ	WT (PD1074)		1	1	0.111111	0.111111	0	0	0	0	0	0	0	0	0	0	0	0	0.0555556	0	0.0555556	0	0	0	0	0	0	0	0	0.0555556	0.111111	0.111111	0.111111	0.111111	0.111111	0.111111	0.0555556	0.111111	0.0555556	0.166667	0.166667	0.222222	0.166667	0.166667	0.222222	0.222222	0.166667
						2	0	0	0	0	0	0	0	0	0	0	0	0	0	0	0	0	0	0.0526316	0	0	0.0526316	0	0	0	0	0	0	0	0	0	0	0	0	0	0	0	0.0526316	0.0526316	0	0	0.0526316	0.0526316	0.105263
						3	0	0.0555556	0.0555556	0.0555556	0.0555556	0.0555556	0	0	0	0	0	0	0	0	0	0	0	0	0	0	0.0555556	0.0555556	0.0555556	0.0555556	0.111111	0.111111	0.111111	0.111111	0.111111	0.111111	0.111111	0.111111	0.166667	0.111111	0.111111	0.166667	0.222222	0.166667	0.222222	0.222222	0.222222	0.166667	0.166667
					2	1	0	0	0	0	0	0	0	0	0	0	0	0	0	0	0	0	0	0	0	0	0	0	0	0	0	0	0	0	0	0	0	0	0	0	0	0	0	0	0	0	0	0	0
						2	0.047619	0	0	0.047619	0	0	0	0.047619	0	0.047619	0.047619	0	0.047619	0	0	0	0	0.047619	0.047619	0	0	0	0	0	0	0	0	0	0	0	0	0	0	0	0	0	0.047619	0.047619	0	0	0.047619	0.047619	0.047619
						3	0	0	0	0	0	0	0	0	0	0	0	0	0	0	0	0	0	0	0	0	0	0	0	0	0	0	0	0	0	0	0	0	0	0	0	0	0.0526316	0.0526316	0	0	0	0.0526316	0.0526316
					3	1	0	0	0	0	0	0	0	0	0	0	0	0	0	0	0	0	0	0	0	0	0	0	0	0	0	0	0.0454545	0.0454545	0.0454545	0	0	0.0454545	0.0454545	0.0454545	0.0909091	0	0.0454545	0.0454545	0	0	0	0.0454545	0.0454545
						2	0.047619	0.047619	0.047619	0	0	0	0	0	0	0	0.047619	0.047619	0.047619	0	0	0	0	0.047619	0.047619	0.047619	0.047619	0	0.047619	0	0.047619	0.047619	0	0	0.047619	0.047619	0.047619	0	0	0.047619	0	0	0	0.047619	0.047619	0.047619	0.047619	0.047619	0
						3	0	0.047619	0.047619	0.047619	0	0.047619	0.047619	0	0	0	0	0	0	0.047619	0	0	0	0	0	0	0.047619	0.047619	0	0	0	0.047619	0.047619	0.047619	0.047619	0	0.047619	0.0952381	0.047619	0.047619	0.0952381	0.047619	0.047619	0.047619	0.0952381	0.0952381	0.047619	0.047619	0.047619
		BW25113_∆ynhG	WT (PD1074)		1	1	0	0	0	0	0	0	0	0	0	0	0	0	0	0	0	0	0	0	0	0	0	0	0	0	0	0	0	0	0	0	0	0	0	0.0555556	0	0	0	0	0.0555556	0.0555556	0.0555556	0.0555556	0.0555556
						2	0.157895	0.157895	0.157895	0.105263	0.105263	0.105263	0.105263	0.105263	0.0526316	0.0526316	0.0526316	0.0526316	0.0526316	0.0526316	0.0526316	0	0	0	0	0	0	0	0	0	0	0	0	0	0	0	0	0	0	0	0.0526316	0	0.0526316	0.0526316	0.105263	0.0526316	0.0526316	0.105263	0.0526316
						3	0	0	0	0	0	0	0	0	0	0	0	0	0	0	0	0	0	0	0	0	0	0	0	0	0	0	0	0.047619	0	0	0.047619	0	0	0.047619	0.047619	0.047619	0.047619	0.047619	0.047619	0.047619	0.047619	0.047619	0.047619
					2	1	0.047619	0.047619	0.047619	0.047619	0.047619	0.047619	0.047619	0.047619	0.0952381	0.047619	0	0	0.047619	0	0	0	0	0	0	0	0	0	0	0	0.047619	0.047619	0.047619	0.047619	0.047619	0.142857	0.190476	0.0952381	0.142857	0.0952381	0.047619	0.0952381	0.142857	0.285714	0.190476	0.142857	0.0952381	0.0952381	0.190476
						2	0.1	0.1	0.05	0.05	0.05	0.05	0.05	0.05	0.05	0.05	0.1	0.1	0.1	0.1	0.1	0.1	0.05	0.05	0.05	0.05	0.1	0.1	0.05	0.05	0.05	0.05	0	0.05	0.05	0.05	0.05	0.05	0.05	0	0.05	0.05	0.05	0.05	0.1	0.05	0.05	0.05	0.05
						3	0.1	0.1	0	0	0	0.05	0	0.05	0	0	0	0.05	0	0.05	0.05	0.1	0.15	0.1	0.1	0.1	0.05	0.1	0.1	0.15	0.1	0.1	0.05	0.1	0.1	0.1	0.1	0.05	0.05	0.1	0.15	0.1	0.15	0.15	0.1	0.15	0.15	0.1	0.1
					3	1	0	0	0	0	0	0	0.05	0	0	0	0	0	0	0	0	0.05	0	0	0	0.05	0.05	0	0	0	0	0	0	0	0.05	0.05	0	0	0	0	0	0	0	0	0.05	0	0.1	0.1	0.1
						2	0	0	0	0	0	0	0	0	0	0	0	0	0	0	0	0	0	0	0	0	0	0	0	0	0	0	0	0	0	0	0	0	0	0	0	0	0	0	0	0	0	0	0
						3	0.047619	0.047619	0.047619	0.047619	0.047619	0.047619	0	0.047619	0	0	0	0	0	0	0	0	0	0	0	0.047619	0.047619	0.047619	0.047619	0.047619	0.047619	0.047619	0.047619	0.047619	0.0952381	0.0952381	0.047619	0.0952381	0.047619	0.0952381	0.047619	0.0952381	0.047619	0	0.0952381	0.047619	0.047619	0.0952381	0.142857
		BW25113_∆fabH	WT (PD1074)		1	1	0	0	0.0526316	0.0526316	0.0526316	0.0526316	0.0526316	0.0526316	0	0.0526316	0.0526316	0	0	0	0.0526316	0	0	0	0	0	0.0526316	0	0	0	0	0	0	0	0.0526316	0.0526316	0	0.0526316	0.0526316	0.105263	0.0526316	0.0526316	0.0526316	0.105263	0.105263	0.0526316	0.0526316	0.105263	0.0526316
						2	0.0526316	0	0	0	0	0	0	0	0	0	0	0	0	0	0	0	0	0	0	0	0	0	0	0	0	0	0	0	0	0	0	0	0	0	0	0	0	0	0	0	0	0	0
						3	0.047619	0	0.047619	0.047619	0.047619	0	0	0	0	0.047619	0.0952381	0.047619	0	0	0	0	0	0	0	0	0	0	0.047619	0	0	0.047619	0	0.047619	0	0	0.047619	0.047619	0.047619	0.047619	0.047619	0.047619	0.047619	0.0952381	0.238095	0.142857	0.0952381	0.0952381	0.0952381
					2	1	0	0	0	0	0	0	0	0	0	0.0625	0	0	0	0	0	0	0	0	0	0	0	0	0	0	0	0	0	0.0625	0	0	0	0	0	0	0	0	0	0	0	0	0	0	0
						2	0.111111	0.111111	0.111111	0.0555556	0.111111	0.0555556	0.111111	0.111111	0.111111	0.0555556	0.0555556	0.0555556	0.0555556	0.0555556	0	0	0	0	0	0	0	0	0	0	0	0	0	0	0	0	0	0	0.0555556	0	0	0	0	0	0	0	0	0	0.0555556
						3	0	0	0	0	0	0	0	0	0	0	0	0	0	0	0	0	0	0	0	0	0	0	0	0	0	0	0	0	0	0	0	0	0	0	0	0	0	0	0	0	0	0	0
					3	1	0	0	0	0	0	0	0	0	0	0	0	0	0	0	0	0	0	0	0	0	0	0	0	0	0	0	0	0.0588235	0	0	0.0588235	0.0588235	0	0	0.0588235	0	0	0	0	0	0	0	0.0588235
						2	0.05	0	0.05	0.05	0.05	0.05	0.1	0.05	0	0	0	0	0	0	0.05	0	0	0	0	0	0	0	0	0	0	0.05	0	0	0	0.05	0	0	0	0.05	0	0	0	0.1	0	0	0	0	0.05
						3	0	0	0	0	0.0555556	0.0555556	0.0555556	0	0	0	0	0	0	0	0	0	0	0	0	0	0	0	0	0	0	0	0	0	0	0	0	0	0	0	0	0	0	0	0	0	0	0.0555556	0.0555556
		BW25113_∆aceF	WT (PD1074)		1	1	0	0	0	0	0	0	0	0	0	0	0	0	0	0	0	0	0	0	0	0	0	0	0	0	0	0	0	0	0	0	0	0	0	0	0	0	0	0.0555556	0.0555556	0.0555556	0.0555556	0.0555556	0.111111
						2	0.0526316	0.0526316	0.0526316	0	0.0526316	0	0	0	0	0	0	0	0	0	0	0	0	0	0	0	0	0	0	0	0.0526316	0	0	0	0	0	0	0	0	0	0	0	0	0	0	0	0.0526316	0.0526316	0.105263
						3	0	0	0	0	0	0	0	0	0	0	0	0	0	0	0	0	0	0	0	0	0	0	0	0	0	0	0	0	0	0	0	0	0	0	0	0	0	0	0	0	0	0.05	0
					2	1	0	0	0	0	0	0	0	0	0	0	0	0	0	0	0	0	0	0	0	0	0	0	0	0	0	0	0	0	0	0	0	0	0	0	0	0	0	0	0	0	0	0	0
						2	0.0526316	0	0.105263	0	0.0526316	0	0	0	0	0	0	0	0	0	0	0.0526316	0	0	0	0	0	0	0.0526316	0.0526316	0.0526316	0	0.0526316	0	0	0	0	0.0526316	0.0526316	0.0526316	0.0526316	0.0526316	0.0526316	0	0	0	0	0.0526316	0.105263
						3	0	0	0	0	0	0	0	0	0	0	0	0	0	0	0	0	0	0	0	0	0	0	0	0	0	0	0	0	0	0	0	0	0	0	0	0	0	0	0	0	0	0	0
					3	1	0.0526316	0	0	0	0	0	0	0	0	0	0	0	0	0	0	0	0	0	0	0	0	0	0	0	0	0	0	0	0	0	0	0.0526316	0.0526316	0.0526316	0	0	0.0526316	0	0	0	0	0	0
						2	0	0	0	0.05	0	0	0	0	0	0	0	0	0	0	0	0	0	0	0	0	0	0	0	0	0	0	0	0	0	0	0	0	0.1	0	0	0	0.05	0.05	0	0	0	0.05	0
						3	0	0	0	0	0	0	0	0	0	0	0	0	0	0	0	0	0	0	0	0	0	0	0	0	0	0	0	0	0	0	0	0	0	0	0	0	0.0588235	0	0	0	0	0	0
					4	1	0	0	0.0526316	0	0	0	0	0	0	0	0	0	0	0	0	0	0	0	0	0	0.0526316	0	0	0	0	0	0	0	0	0	0	0	0	0	0	0	0	0.0526316	0	0	0.0526316	0	0
						2	0	0	0	0	0	0	0	0	0	0	0	0	0	0	0	0	0	0	0	0	0	0	0	0	0	0	0	0	0	0.05	0	0.05	0	0.05	0.05	0	0	0.05	0.05	0.1	0.05	0.05	0
						3	0	0	0	0	0	0	0	0	0	0	0	0	0	0	0	0	0	0	0	0	0	0	0	0	0	0	0	0	0	0	0	0	0	0	0	0	0	0	0	0	0	0	0
[truncated: 162 more columns]

## Sheet: Fig. 2a and S2b
reporter strain	stress response	diet	repeats	Image No.	area for ASI	mean GFP fluorescence intensity for ASI	area for ASJ	mean GFP fluorescence intensity for ASJ	area for background/non-neuronal portion	background intensity	subtract background intensity in ASI	subtract background intensity in ASJ
FK181 ksIs2 [daf-7::gfp]	ASI/ASJ
16hrs	Trial 1	BW25113	1	613	62.867	3538.29	50.541	810.789	42.673	226.937	3311.35	583.852
			2	614	96.551	2861.28	36.112	584.225	58.112	290.544	2570.74	293.681
exposure time 10 ms and light intensity 30%			3	615	77.827	2985.16	53.184	400.232	94.02	330.428	2654.74	69.804
			4	616	73.306	3593.04	20.684	904.342	42.071	374.731	3218.31	529.611
			5	617	77.061	2869.46	41.755	1353.71	46.204	411.324	2458.13	942.387
			6	618	50.847	2966.62	31.99	370.984	29.929	308.09	2658.53	62.894
			7	619	62.99	1376.5	28.092	1005.94	54.592	418.343	958.156	587.596
			8	620	62.52	5753.15	20.245	1030.73	36.622	361.184	5391.96	669.545
			9	621	42.388	1556.28	40.969	1562.42	53.235	304.102	1252.17	1258.32
			10	622	45.959	4124.73	13.98	1130.14	27.622	351.326	3773.4	778.81
			11	623	64.969	2802.07	42.888	998.725	18.816	374.749	2427.32	623.976
			12	624	51.5	4810.76	19.143	733.681	34.48	319.873	4490.89	413.808
			13	625	54.929	4419.78	22.255	416.262	31.214	248.725	4171.05	167.537
			14	626	33.49	4044.21	29.837	2484.61	26.878	378.839	3665.37	2105.77
			15	626	52.092	3335.44	23.816	2647.64	49.724	551.57	2783.87	2096.07
			16	627	56.01	6089.84	24.786	613.03	31.347	415.471	5674.37	197.559
		∆crp	1	628	50.031	2352.19	34.806	1198.9	57.959	331.15	2021.04	867.752
			2	629	36.633	2827.88	42.714	1755.54	52.878	258.852	2569.03	1496.69
			3	630	71.51	5863.1	36.735	791.203	76.041	544.193	5318.9	247.01
			4	631	42	5870.73	24.816	1186.62	26.245	385.367	5485.36	801.253
			5	632	52.663	2353.23	52.684	1560.51	61.245	307.857	2045.38	1252.65
			6	633	36.194	4610.37	18.867	1338.19	22.857	393.785	4216.59	944.405
			7	634	47.418	1742.86	68.265	2137.11	38.357	333.301	1409.56	1803.81
			8	634	32.48	3106.11	34.48	1204.66	26.173	352.517	2753.59	852.148
			9	635	50.684	2504.96	34.194	1356.65	44.52	267.89	2237.07	1088.76
			10	636	29.959	11242.9	29.99	2962.68	22.357	603.837	10639	2358.84
			11	637	34.643	11867.6	21.796	1958.52	23.429	338.277	11529.3	1620.24
			12	637	27.551	10859.6	23.561	1321.17	25.724	375.129	10484.5	946.04
			13	638	48.551	2284.82	39.959	1281.78	25.816	211.808	2073.01	1069.98
			14	639	46.99	4207.89	27.48	1237.62	30.184	334.221	3873.67	903.399
			15	640	33.265	4964.62	32.469	3874.93	31.398	355.694	4608.92	3519.24
			16	641	62.184	2984.75	37.827	1174.48	24.112	323.239	2661.51	851.241
		∆cysE	1	642	65.602	1414.06	44.929	1412.19	40.582	262.142	1151.92	1150.05
			2	643	31.393	5528.77	14.694	580.948	22.883	385.333	5143.44	195.615
			3	644	39.199	4040.84	18.306	1099.38	30.077	355.057	3685.78	744.321
			4	645	52.301	3246.99	23.204	466.306	23.617	245.667	3001.32	220.639
			5	646	27.444	5321.74	20.357	604.706	9.934	408.215	4913.52	196.491
			6	647	46.24	5084	31.117	724.474	19.087	316.026	4767.98	408.448
			7	648	51.811	9744.07	27.49	992.48	17.02	551.576	9192.5	440.904
			8	648	32.495	4352.2	20.862	735.19	19.102	584.373	3767.83	150.817
			9	648	32.357	2787.11	16.301	487.58	19.179	391.316	2395.8	96.264
			10	649	35.51	3159.69	28.087	1099.54	18.597	316.701	2842.99	782.841
			11	649	46.163	2731.06	23.77	628.321	27.888	280.867	2450.19	347.454
			12	650	29.342	4379.82	20.48	461.9	9.383	358.116	4021.7	103.784
			13	651	26.48	3775.2	26.296	2363.18	16.852	436.456	3338.74	1926.72
			14	651	33.903	5536.78	28.592	1619.17	25.163	434.615	5102.17	1184.56
			15	653	38.372	2834.7	28.699	983.507	15.061	291.792	2542.91	691.715
			16	654	45.26	2812.29	22.255	582.539	15.842	276.257	2536.04	306.282
reporter strain	stress response	diet	repeats	Image No.	area for ASI	mean GFP fluorescence intensity for ASI	area for ASJ	mean GFP fluorescence intensity for ASJ	area for background/non-neuronal portion	background intensity	subtract background intensity in ASI	subtract background intensity in ASJ
FK181 ksIs2 [daf-7::gfp]	ASI/ASJ
16hrs	Trial 2	BW25113	1	655	36.321	6707.37	23.526	615.298	19.255	359.23	6348.14	256.068
			2	656	39.413	2286.51	34.883	1226.47	26.418	270.896	2015.62	955.579
exposure time 10 ms and light intensity 30%			3	658	38.173	5876.74	34.668	587.081	14.617	354.08	5522.66	233.001
			4	659	63.582	1046.61	23.878	448.027	14.847	228.194	818.418	219.833
			5	660	49.316	7302.16	15.612	1063.59	14.128	405.728	6896.43	657.863
			6	660	31.163	4589.99	15.015	1388.29	36.245	515.75	4074.24	872.541
			7	661	51.872	3552.1	46.117	376.829	40.5	290.601	3261.5	86.228
			8	662	38.724	3235.07	34.791	481.441	19.347	326.214	2908.85	155.227
			9	663	33.459	4160.99	25.515	737.345	17.388	347.499	3813.49	389.846
			10	664	38.893	4036.79	20.617	650.864	10.071	256.831	3779.96	394.033
			11	665	39.306	5743.94	25.286	681.993	12.184	252.051	5491.88	429.942
			12	666	31.117	5979.54	29.403	797.299	18.566	362.97	5616.57	434.329
			13	667	53.235	3403.6	17.311	806.817	24.719	350.724	3052.87	456.093
			14	668	37.469	2819.39	15.291	356.92	4.668	244.442	2574.95	112.478
			15	668	23.296	1861.29	20.541	648.068	13.041	286.922	1574.37	361.146
			16	669	57.612	3388.18	25.026	619.469	39.276	295.064	3093.12	324.405
			17	670	34.469	2391.74	20.939	403.839	22.209	309.342	2082.4	94.497
			18	671	65.143	4995.19	22.913	914.44	19.286	311.985	4683.2	602.455
		∆crp	1	672	51.719	1945.81	37.27	1130.29	33.949	233.105	1712.7	897.181
			2	673	32.235	2735.78	32.724	1742.22	14.663	321.268	2414.51	1420.95
			3	674	27.52	7786.77	36.199	1755.22	10.071	368.702	7418.06	1386.52
			4	675	23.066	8023.08	17.587	1149.26	7.99	421.239	7601.84	728.025
			5	676	27.934	6513.31	18.505	539.184	19.026	304.672	6208.64	234.512
			6	677	32.403	1898.53	20.663	3494.68	27.276	295.395	1603.13	3199.29
			7	678	53.403	2054.18	22.224	427.838	5.908	317.115	1737.07	110.723
			8	679	44.265	1619.72	20.388	473.519	17.724	289.758	1329.96	183.761
			9	680	41.449	4294.46	23.556	714.724	13.194	285.701	4008.76	429.023
			10	681	50.418	4593.19	23.311	559.14	13.393	395.153	4198.04	163.987
			11	683	28.332	4199.96	20.923	1609.38	15.49	302.815	3897.15	1306.57
			12	684	38.051	4611.91	18.872	1884.51	17.128	328.515	4283.39	1556
			13	685	31.531	7747.45	18.806	2287.07	9.857	278.83	7468.62	2008.24
			14	686	31.898	6148.29	18	3588.32	7.423	254.381	5893.91	3333.94
			15	687	42.214	4901.33	19.791	1107.81	5.709	323.418	4577.91	784.39
			16	688	35.724	2442.85	21.291	4105.78	24.092	447.338	1995.51	3658.44
			17	691	32.862	897.69	32.74	1644.24	21.842	265.016	632.674	1379.23
		∆cysE	1	692	61.837	2241.98	20.939	570.19	12.995	274.581	1967.4	295.609
			2	693	28.056	4839.85	13.423	408.136	6.153	282.858	4557	125.278
			3	694	51.23	2023.26	25.485	392.803	13.959	207.003	1816.26	185.8
			4	695	28.944	6905.9	12.046	633.368	9.286	300.536	6605.37	332.832
			5	696	45.949	3234.39	14.571	950.381	19.668	232.958	3001.43	717.423
			6	697	56.51	2143.27	40.056	516.844	19.117	239.34	1903.93	277.504
			7	699	28.974	3897.7	14.939	325.628	16.27	282.833	3614.87	42.795
			8	700	27.934	7733.76	19.133	989.446	9.138	350.066	7383.69	639.38
			9	701	36.061	4402.64	32.342	917.66	15.413	250.267	4152.37	667.393
			10	703	26.985	11093.1	19.026	696.668	17.005	373.89	10719.2	322.778
			11	705	33.566	3684.24	28.378	681.373	13.684	248.77	3435.47	432.603
			12	706	50.985	3206.99	22.974	1836.61	20.954	322.705	2884.28	1513.9
			13	707	31.194	2827.93	14.464	435.38	17.969	227.07	2600.86	208.31
			14	708	20.847	5981.39	7.408	883.123	16.776	416.686	5564.7	466.437
			15	708	36.015	3687.96	12.245	376.344	15.75	258.573	3429.38	117.771
			16	709	22.867	3564.12	15.689	582.244	14.923	249.032	3315.09	333.212
			17	710	56.281	1825.29	33.536	708.517	40.561	225.181	1600.11	483.336
reporter strain	stress response	diet	repeats	Image No.	area for ASI	mean GFP fluorescence intensity for ASI	area for ASJ	mean GFP fluorescence intensity for ASJ	area for background/non-neuronal portion	background intensity	subtract background intensity in ASI	subtract background intensity in ASJ
FK181 ksIs2 [daf-7::gfp]	ASI/ASJ
16hrs	Trial 3	BW25113	1	711	44.005	4375.04	29.434	303.314	28.148	250.227	4124.82	53.087
			2	712	29.02	6392.05	34.01	694.692	24.046	230.311	6161.74	464.381
exposure time 10 ms and light intensity 30%			3	713	28.944	11025.3	30.398	1905.75	47.296	280.637	10744.7	1625.11
			4	714	38.418	7614.44	37.821	790.61	21.52	328.865	7285.57	461.745
			5	715	42.429	5627.6	23.372	1306.06	15.214	292.799	5334.8	1013.26
			6	716	34.026	9383.58	14.541	910.919	12.49	331.308	9052.28	579.611
			7	717	41.969	8613.73	14.357	1285.52	4.469	337.704	8276.02	947.818
			8	718	46.607	4021.8	12.199	428.517	18.429	284.382	3737.42	144.135
			9	719	60.689	3006.27	34.546	420.765	30.26	241.876	2764.4	178.889
			10	720	51.704	3727.47	19.561	817.399	11.74	212.519	3514.95	604.88
		∆crp	1	722	36.643	1900.62	56.77	1233.97	12.429	269.732	1630.88	964.234
			2	723	32.923	2712.8	26.357	1261.63	13.408	208.491	2504.31	1053.14
			3	724	38.663	6455.07	31.668	1281.38	24.551	321.778	6133.29	959.599
			4	724	31.378	4135.24	25.087	1193.23	8.388	342.982	3792.26	850.253
			5	725	33.321	4173.35	22.607	1359.56	13.087	253.988	3919.36	1105.57
			6	726	45.276	3684.84	22.73	2166.24	8.143	187.964	3496.87	1978.27
			7	727	53.005	3833.75	26.327	1795.52	12.857	311.068	3522.68	1484.45
			8	728	56.357	2533.37	29.617	1627.08	16.577	267.472	2265.9	1359.6
			9	729	22.01	4713.93	18.077	1014.27	5.571	244.959	4468.97	769.309
			10	730	35.724	3897.46	18.214	1617.74	16.806	248.798	3648.66	1368.95
		∆cysE	1	736	19.439	7737.63	20.051	694.802	11.847	256.491	7481.14	438.311
			2	737	26.02	4058.7	15.122	634.982	14.893	248.927	3809.77	386.055
			3	738	32.051	4233.29	24.505	959.35	16.546	305.348	3927.94	654.002
			4	738	22.301	3680.7	21.122	781.509	19.362	336.162	3344.54	445.347
			5	739	25.653	5528.8	15.046	418.208	19.531	214.293	5314.5	203.915
			6	740	26.663	2550.98	16.638	511.225	14.954	189.72	2361.26	321.505
			7	741	18.061	6205.9	19.316	1910.19	30.98	208.67	5997.23	1701.52
			8	742	17.495	1299.69	27.934	1131.9	32.77	271.591	1028.1	860.308
			9	743	24.75	6184.03	14.908	430.17	42.597	280.012	5904.01	150.158
			10	743	32.342	8754.35	25.454	438.375	33.26	325.412	8428.94	112.963
reporter strain	stress response	diet	repeats	Image No.	area for ASI	mean GFP fluorescence intensity for ASI	area for ASJ	mean GFP fluorescence intensity for ASJ	area for background/non-neuronal portion	background intensity	subtract background intensity in ASI	subtract background intensity in ASJ
FK181 ksIs2 [daf-7::gfp]	ASI/ASJ
16hrs	Trial 1	BW25113	1	852	21.888	5699.16	13.638	910.758	62.541	348.443	5350.72	562.315
			2	852	26.097	3243.82	15.689	271.391	24.796	259.818	2984	11.573
exposure time 10 ms and light intensity 30%			3	853	18.122	8042.74	16.883	1185.85	23.066	268.885	7773.86	916.966
			4	853	25.791	6582.09	19.898	2104.23	39.321	272.669	6309.42	1831.57
			5	854	30.689	10515.8	17.296	1045.77	58.73	488.395	10027.4	557.376
			6	854	27.704	4246.59	13.99	834.407	77.571	339.936	3906.66	494.471
			7	855	23.311	11324.5	18.857	510.419	52.73	373.299	10951.2	137.12
			8	855	29.908	3051.75	18.735	828.137	67.27	259.695	2792.05	568.442
			9	856	22.148	6147.24	10.684	1050.12	55.929	305.468	5841.77	744.656
			10	856	44.908	2232.16	16.607	922.786	51.199	323.902	1908.26	598.884
			11	857	48.995	2643.02	14.617	646.868	21.52	294.377	2348.64	352.491
			12	858	41.357	2164.69	19.378	729.01	21	289.006	1875.68	440.004
			13	859	49.531	1702.85	16.148	648.088	19.929	265.729	1437.12	382.359
		∆wzxE	1	860	44.143	5073.19	20.801	972.194	32.158	301.145	4772.04	671.049
			2	861	39.092	5618.65	22.286	1346.81	32.005	358.338	5260.32	988.468
			3	862	27.214	7862.52	16.071	483.146	31.821	328.014	7534.51	155.132
			4	863	39.138	1902.68	14.143	507.435	35.173	253.511	1649.17	253.924
			5	864	22.944	7712.04	17.189	2143.24	22.791	341.024	7371.02	1802.21
			6	865	39.474	4718.45	18.429	2121.96	27.658	398.05	4320.4	1723.91
			7	866	38.786	4228.41	13.821	1472.71	15.474	271.272	3957.14	1201.44
			8	867	34.745	6613.98	16.944	2109.81	28.255	444.198	6169.78	1665.61
			9	867	25.607	6141.29	20.189	2707.03	15.689	439.514	5701.78	2267.51
			10	868	33.673	5013.81	13.332	1458.01	54.138	296.168	4717.64	1161.84
			11	869	37.102	5638.8	17.663	2614.88	29.005	587.048	5051.75	2027.83
			12	870	42.827	4183.18	25.745	539.447	33.597	254.467	3928.72	284.98
		∆pdxJ	1	871	33.704	4118.1	18.949	775.184	20.265	439.9	3678.2	335.284
			2	871	31.531	4142.71	14.893	492.343	28.179	354.924	3787.78	137.419
			3	872	26.985	7551.62	12.184	710.703	12.995	257.284	7294.33	453.419
			4	873	54.306	4852.8	20.296	729.631	28.408	268.81	4583.99	460.821
			5	874	36.459	3481.32	18.551	818.809	37.913	306.847	3174.47	511.962
			6	875	36.122	3376.01	12.398	452.222	17.541	302.245	3073.77	149.977
			7	876	40.913	3646.61	22.071	962.769	28.087	290.968	3355.64	671.801
			8	876	26.327	3335.31	17.296	1628.48	32.847	367.904	2967.4	1260.57
			9	877	36.918	4961.56	19.561	772.269	31.301	286.68	4674.88	485.589
			10	878	48.582	4281.3	20.954	1932.43	30.337	348.726	3932.58	1583.7
			11	878	44.816	2339.32	13.883	1695.93	35.969	277	2062.32	1418.93
			12	879	51.092	4319.94	17.066	1420.98	21.459	257.487	4062.46	1163.5
			13	879	25.714	3081.03	13.929	997.995	20.724	223.716	2857.31	774.279
			14	880	48.765	4840.42	24.566	532.685	37.454	286.351	4554.07	246.334
			15	881	41.633	4462.23	14.724	763.882	37.699	247.527	4214.7	516.355
			16	882	34.592	3195.81	20.77	1388.67	16.73	281.096	2914.71	1107.57
			17	882	22.24	5704.92	21.796	620.007	25.577	270.91	5434.01	349.097
		∆fepB	1	883	32.923	4386.34	24.245	2162.62	45.321	387.04	3999.3	1775.58
			2	883	27.26	4472.23	17.556	627.994	58.607	314.451	4157.77	313.543
			3	883	23.908	5575.45	32.434	1762.18	49.301	393.991	5181.46	1368.19
			4	884	36.934	2884.35	24.107	379.119	23.112	277.873	2606.48	101.246
			5	885	33.628	7216.56	18.551	1043.25	34.179	278.668	6937.89	764.582
			6	886	44.633	5687.22	20.112	1912.15	55.469	307.434	5379.79	1604.71
			7	886	25.393	6448.8	20.847	1787.61	45.597	384.159	6064.64	1403.45
			8	886	30.23	5672.29	19.577	853.815	26.816	355.044	5317.24	498.771
			9	887	42.704	2903.03	16.821	1304.55	49.01	306.541	2596.49	998.007
			10	888	25.515	5132.16	17.036	1334.11	35.633	270.964	4861.2	1063.15
			11	888	38.556	4206.81	14.296	894.14	46.393	346.883	3859.93	547.257
			12	889	46.408	5508.86	19.393	1229.77	51.444	318.943	5189.91	910.831
			13	890	41.449	4447.98	20.051	3236.04	35.939	453.525	3994.45	2782.51
			14	890	22.179	6005.01	19.362	2503.74	35.724	336.019	5668.99	2167.72
			15	891	42.138	3351.09	16.745	1015.87	46.852	270.042	3081.04	745.828
			16	891	35.02	3319.93	18.735	1231.28	85.102	322.972	2996.96	908.312
			17	892	36.046	4369.78	15.903	951.082	47.801	209.875	4159.91	741.207
	Trial 2	BW25113	1	893	41.587	2793.51	21.903	1241.79	47.128	247.012	2546.5	994.782
			2	894	54.52	4119.31	19.087	1906.21	23.694	311.507	3807.81	1594.7
			3	895	61.5	2516.42	22.24	641.828	48.918	240.232	2276.19	401.596
			4	896	39.811	4392.21	23.235	1074.35	32.679	233.192	4159.02	841.159
			5	897	34.026	5276.53	25.439	1286.17	66.26	326.64	4949.89	959.529
			6	898	37.148	3661.52	33.015	516.587	29.832	61.448	3600.08	455.139
			7	899	68.602	2635.85	25.776	1164.27	93.857	290.495	2345.35	873.771
			8	900	42.888	4110.29	23.189	865.551	61.301	260.257	3850.03	605.294
			9	901	42.383	5960.64	23.311	691.757	60.75	298.449	5662.2	393.308
			10	902	57.061	1628.62	8.403	401.946	23.556	293.58	1335.05	108.366
			11	903	37.102	4081.38	17.939	1381.49	25.454	284.055	3797.33	1097.43
			12	904	27.291	2295.64	30.061	203.219	22.546	174.652	2120.99	28.567
		∆wzxE	1	905	42.092	4884.81	31.898	3267.93	84.765	314.031	4570.78	2953.9
			2	905	51.689	3815.27	40.408	2185.68	47.403	345.017	3470.26	1840.66
			3	905	30.995	4857.19	26.204	808.576	19.133	340.764	4516.42	467.812
			4	906	33.98	5938.1	24.536	2086.43	37.929	324.632	5613.47	1761.8
			5	906	25.286	3065.29	15.934	1590.26	56.755	328.853	2736.43	1261.41
			6	907	41.786	4963.31	37.515	2065.67	73.332	262.393	4700.92	1803.27
			7	908	27.168	7023.55	25.944	2257.44	70.026	346.734	6676.81	1910.71
			8	908	28.745	2531.47	43.622	648.978	55.148	302.752	2228.71	346.226
			9	909	53.189	4832.06	32.694	2520.87	38.189	314.067	4517.99	2206.8
			10	909	48.582	3821.43	32.694	2847.5	48.444	273.48	3547.95	2574.02
			11	910	27.719	5362.94	25.117	1485.87	80.755	405.287	4957.65	1080.58
			12	910	39.23	5473.71	33.184	1912.95	60.796	364.323	5109.38	1548.63
			13	911	71.847	4474.8	42.444	1360.62	70.026	291.508	4183.29	1069.11
		∆pdxJ	1	912	47.173	2568.48	25.347	687.777	95.143	248.534	2319.94	439.243
			2	913	40.883	6527.84	23.495	601.843	60.857	252.692	6275.15	349.151
			3	914	25.026	5171.47	34.286	1569	59.204	266.234	4905.24	1302.77
			4	914	27.429	4066.1	22.684	1278.66	34.117	329.687	3736.42	948.977
			5	914	24.949	6231.18	22.117	845.374	35.036	320.349	5910.83	525.025
			6	915	28.653	4498.27	23.097	1475.25	52.638	317.796	4180.48	1157.46
			7	916	49.745	7940.23	24.566	2176.03	33.061	369.503	7570.73	1806.53
			8	917	39.138	4332.65	29.648	558.038	19.5	363.031	3969.62	195.007
			9	917	43.821	8319.22	29.633	2741.16	73.944	300.869	8018.35	2440.29
			10	918	23.464	4373.78	28.485	1727.23	30.563	212.642	4161.14	1514.59
			11	918	53.648	2790	27.429	1416.11	37.423	260.241	2529.76	1155.87
			12	919	60	2275.52	25.929	694.489	34.714	241.513	2034.01	452.976
			13	920	55.883	2225.83	21.689	778.236	82.117	218.031	2007.8	560.205
		∆fepB	1	921	41.571	6122.85	17.158	984.929	60.872	320.867	5801.98	664.062
			2	921	33.842	2222.4	17.663	770.445	27.276	230.327	1992.07	540.118
			3	922	51.505	7193.42	26.969	2029.94	72.444	289.836	6903.58	1740.1
			4	923	43.347	4619.14	15	1502.67	58.408	221.336	4397.81	1281.34
			5	924	51.673	3106.13	25.837	888.119	94.454	232.552	2873.57	655.567
			6	925	41.265	5937.78	22.76	1487.76	63.367	316.764	5621.02	1171
			7	925	40.791	4805.77	25.929	762.049	29.633	353.833	4451.94	408.216
			8	926	45.077	3640.39	32.204	379.409	48.367	242.697	3397.69	136.712
			9	927	26.189	7919.09	38.786	2060.3	128.082	334.801	7584.29	1725.49
			10	928	74.51	3841.68	29.541	1368.19	67.99	255.588	3586.09	1112.6
			11	929	62.281	6281.32	33.536	757.031	74.526	262.824	6018.5	494.207
			12	930	34.99	5504.37	18.704	1018.65	49.408	235.248	5269.12	783.403

## Sheet: Fig. 2b
reporter strain	stress response	diet	worm No.	area for worms	area for background	mean GFP fluorescence intensity	background intensity	subtract background intensity
SJ4100	hsp-6::GFP (reporter for UPR in Mitochondria)	BW25113 (WT)	1	50930.4	15868.5	645.139	105.308	538.488
16 hours	Trial 1		2	55346.9	15598.2	762.072	105.603	655.421
			3	40584	19774.7	492.008	105.264	385.357
			4	45533.3	11925.8	563.381	107.199	456.73
			5	53163.5	16438.3	494.283	104.815	387.632
			6	40187.3	16568.3	572.009	107.929	465.358
			7	42241.3	14578.8	549.587	106.982	442.936
			8	48504.6	11727.8	616.075	107.666	509.424
			9	44467.8	22242.4	544.779	109.335	438.128
			10	40699.5	4500.97	613.349	107.066	506.698
			11	52326.4	10003.1	578.144	105.998	471.493
							106.651
		∆crp	1	56626.3	20782	709.149	111.182	598.229
			2	40915.7	16041	825.89	110.26	714.97
			3	41105.9	19234.1	742.702	109.738	631.782
			4	43302	18266.3	845.344	109.451	734.424
			5	36382	15401.9	646.269	109.105	535.349
			6	44535.4	38252.5	933.351	108.873	822.431
			7	48642.5	13210.1	621.249	112.549	510.329
			8	48305.4	12421.6	711.876	113.166	600.956
			9	51696.4	8343.41	1034.66	113.076	923.741
			10	43432	18199.5	728.991	111.778	618.071
			11	50465.6	12478.7	657.833	110.941	546.913
							110.92
		∆cysE	1	49991.8	23354.7	581.271	109.803	472.767
			2	41446.7	9766.17	488.368	107.428	379.864
			3	46438.5	18393.3	758.097	107.373	649.593
			4	37609.7	13421.5	585.489	106.601	476.985
			5	42286.3	16218.4	616.854	109.395	508.35
			6	45217.4	16813.8	716.148	108.699	607.644
			7	42531.1	18331.9	647.256	109.375	538.752
			8	37798	13813.3	531.197	108.844	422.693
			9	37092.1	13606.2	642.574	109.271	534.07
			10	46840.7	23587.4	715.948	109.025	607.444
			11	49152.8	22017	549.051	107.725	440.547
							108.504
				area for worms	area for background	mean GFP fluorescence intensity	background intensity	substract background intensity
SJ4100	hsp-6::GFP (reporter for UPR in Mitochondria)	BW25113 (WT)	1	63897.5	9837.25	664.117	124.008	537.925
16 hours	Trial 2		2	49979	6110.84	709.507	127.199	583.315
			3	53977	15839.3	699.71	129.261	573.518
			4	50480.8	12226.5	542.796	125.695	416.604
			5	45012.1	15225.2	536.369	124.472	410.177
			6	56383.9	17820.4	494.805	128.067	368.613
			7	45438	14095.8	541.785	124.316	415.593
			8	48400.5	16421.3	570.183	126.183	443.991
			9	58356.4	15521.6	504.038	123.925	377.846
			10	66878.5	21216.9	478.358	128.791	352.166
			11
							126.192
		∆crp	1	53370.1	10012.2	535.141	121.001	409.456
			2	46332.8	10291	658.311	123.872	532.626
			3	43289.2	13391.7	739.131	131.814	613.446
			4	43908.9	9644.67	622.909	132.724	497.224
			5	50880.6	11173.7	804.884	121.767	679.199
			6	52170.3	9605.79	1078.85	126.104	953.169
			7	34712.6	11096	645.109	124.14	519.424
			8	59742.2	6432.82	710.125	126.072	584.44
			9	50044	9821.45	607.727	123.118	482.042
			10	59943.2	16520.4	659.644	126.235	533.959
			11
							125.685
		∆cysE	1	49692.9	14496.8	399.58	123.697	271.315
			2	51991.7	15628.5	804.961	124.382	676.696
			3	56104.4	12091.1	609.206	127.703	480.941
			4	53821.5	15492.5	520.614	130.421	392.349
			5	57855.3	16319.9	520.494	132.427	392.229
			6	51263.9	9054.79	735.202	123.53	606.937
			7	61463.8	7293.65	520.391	132.734	392.126
			8	52193.4	13650.5	582.008	131.631	453.743
			9	58642	7775.39	605.717	129.371	477.452
			10	60697.8	10312.9	636.775	126.778	508.51
			11
							128.267
				area for worms	area for background	mean GFP fluorescence intensity	background intensity	subtract background intensity
SJ4100	hsp-6::GFP (reporter for UPR in Mitochondria)	BW25113 (WT)	1	54767.9	9362.18	372.023	107.846	266.904
16 hours	Trial 1		2	42857.3	10320.8	483.257	104.279	378.138
			3	47931.1	8359.81	565.445	104.909	460.326
			4	55674.3	7471.03	496.462	102.714	391.343
			5	43765.5	6941.3	497.571	103.633	392.452
			6	48830.8	11730.2	588.955	107.223	483.836
			7	58704.5	11881.5	529.187	108.212	424.068
			8	55151.3	12095.3	452.975	105.121	347.856
			9	59071.5	8753.47	525.524	106.874	420.405
			10	48055.7	7791.19	530.139	105.042	425.02
			11	56321.9	9941.74	419.205	103.974	314.086
			12	58199.1	11967.1	484.932	102.857	379.813
			13	47971.2	9217.6	455.486	101.106	350.367
			14	57191.3	10425.3	604.978	101.226	499.859
			15	60206.9	6910.92	451.207	109.08	346.088
			16	52424.2	7041.53	427.546	107.801	322.427
							105.119
		∆wzxE	1	56039.4	11069.9	501.292	106.389	395.147
			2	44492.1	5714.75	570.79	106.71	464.645
			3	45212	5420.11	755.694	103.88	649.549
			4	50157.6	7034.85	601.643	104.74	495.498
			5	54687.8	9898.6	651.441	107.731	545.296
			6	62341	9475.78	437.065	108.344	330.92
			7	53385.9	10175.6	500.53	108.612	394.385
			8	57439.7	11773.4	377.063	109.159	270.918
			9	53390.1	11538.2	479.178	104.883	373.033
			10	35566.7	10694.4	578.344	104.833	472.199
			11	44185.3	5659.47	517.989	107.331	411.844
			12	36474.3	6383.61	495.433	110.082	389.288
			13	42729.7	12891.1	530.288	106.111	424.143
			14	48841.8	9124.04	493.454	106.179	387.309
			15	49112.7	11803.7	513.35	105.549	407.205
			16	55863.9	7640.53	584.692	101.661	478.547
			17	48090.3	11145.8	428.54	102.277	322.395
							106.145
		∆pdxJ
			1	48337	8922.35	503.787	103.594	398.634
			2	51122.3	16313.2	440.878	102.482	335.725
			3	40119.3	7239.58	496.247	103.769	391.094
			4	44062	10641.6	516.639	105.114	411.486
			5	55985.4	6904.85	445.699	107.389	340.546
			6	42912	13924.5	578.935	102.414	473.782
			7	39687.4	12174.9	525.365	102.917	420.212
			8	44191.4	9845.15	472.319	106.459	367.166
			9	48906.8	7299.11	536.49	107.185	431.337
			10	47516.2	10738.8	479.207	108.644	374.054
			11	40950.4	13193.7	727.11	103.343	621.957
			12	48061.1	14434.8	632.95	103.401	527.797
			13	40855.6	13140.8	575.775	105.325	470.622
			14	47253.2	12553.4	580.594	103.173	475.441
			15	52364.7	7915.12	580.471	108.305	475.318
			16	44453.8	10450.2	508.373	108.935
							105.153
		∆fepB
			1	54171.4	10499.4	619.865	108.211	514.38
			2	35542.4	14058.2	556.575	104.867	451.09
			3	32720.6	10116.7	633.432	103.639	527.947
			4	42398.6	7548.19	602.057	104.147	496.572
			5	44536.4	13410.6	610.284	107.019	504.799
			6	41788.7	6198.93	606.678	107.809	501.193
			7	40658.8	7984.37	544.614	105.036	439.129
			8	44144	9478.22	412.098	102.207	306.613
			9	44571.1	5401.28	409.946	105.107	304.461
			10	36437.8	10935	511.572	107.054	406.087
			11	43879.7	10936.2	572.115	107.126	466.63
			12	46173	9094.27	720.258	104.732	614.773
			13	48394.1	6519.69	558.465	106.197	452.98
			14	39331.4	8866.46	550.234	103.131	444.749
			15	39415.8	10693.2	629.789	103.48	524.304
			16	34229	10252.2	491.915	106.954	386.43
			17	46420.9	12337.1	472.815	106.533	367.33
							105.485
				area for worms	area for background	mean GFP fluorescence intensity	background intensity	subtract background intensity
SJ4100	hsp-6::GFP (reporter for UPR in Mitochondria)	BW25113 (WT)	1	53369.5	5372.12	550.174	112.858	439.403
16 hours	Trial 2		2	59141.3	12556.4	513.508	112.421	402.737
			3	59703.3	12821.3	571.224	111.153	460.453
			4	53867.6	12371.1	532.402	108.88	421.631
			5	40853.8	9493.4	412.486	107.284	301.715
			6	52355.8	7568.84	466.421	105.082	355.65
			7	54675.6	5321.7	581.409	109.366	470.638
			8	56187.1	14166.3	539.759	109.646	428.988
			9	49510	9025.02	436.603	112.138	325.832
			10	65814.7	8152.04	489.292	110.764	378.521
			11	52302.1	3593.36	516.114	111.328	405.343
			12	54358.5	14996.1	647.044	112.046	536.273
			13	54209.7	5779.15	636.148	116.29	525.377
			14	57693.1	16579.3	501.419	111.121	390.648
			15	65963	8296.02	555.477	109.792	444.706
			16	56091.1	15216.1	516.764	112.342	405.993
			17	48788.9	12168.8	481.713	108.703	370.942
			18	48050.2	6332.58	476.325	109.927	365.554
			19	70936.6	9252.23	596.694	113.514	485.923
							110.771
		∆wzxE	1	47785.9	5296.19	478.362	111.519	369.484
			2	48340.6	10666.5	513.164	113.227	404.286
			3	54851.8	9442.37	415.923	109.317	307.045
			4	44087.5	5484.51	372.681	109.973	263.803
			5	67027.9	8828.8	576.396	106.201	467.518
			6	58896.5	8171.48	629.16	109.338	520.282
			7	52441.2	8606.45	650.357	106.751	541.479
			8	57037.6	5611.48	533.924	106.608	425.046
			9	53005.6	9958.75	453.557	107.476	344.679
			10	55589.3	8700.01	458.887	109.828	350.009
			11	53098.5	7751.09	479.3	109.703	370.422
			12	47768.3	12899	481.13	108.209	372.252
			13	54480	12394.2	482.192	109.571	373.314
			14	65105.2	4265.86	498.115	103.405	389.237
			15	55399.1	12731.4	475.115	113.337	366.237
			16	62225.6	3214.28	651.195	105.026	542.317
			17	37938.4	1434.91	386.545	109.908	277.667
			18	62951	13292.7	518.978	111.268	410.1
			19	61344.7	4414.1	450.086	108.015	341.208
							108.878
		∆pdxJ	1	54900.4	4951.12	541.654	113.232	431.555
			2	54579.6	8882.86	586.313	115.613	476.214
			3	59690.5	10177.4	647.156	110.902	537.057
			4	55037.1	9535.32	471.744	108.885	361.645
			5	46060	13348.6	453.283	107.967	343.184
			6	50819.2	13328.5	448.073	106.926	337.974
			7	66418	7100.46	394.699	107.876	284.6
			8	45884.5	7949.74	526.597	109.961	416.498
			9	50732.3	12708.9	607.43	110.014	497.331
			10	42172.7	5595.07	540.418	105.941	430.319
			11	56126.9	11354.8	465.144	110.17	355.045
			12	48883.1	13303.6	619.5	109.773	509.401
			13	42562.1	10255.2	489.934	106.71	379.835
			14	49712.3	14482.8	585.984	105.683	475.885
			15	50705.6	6437.07	559.397	111.579	449.298
			16	45694.3	9759.49	546.518	113.002	436.419
			17	57867.4	12105.7	605.13	116.936	495.031
			18	46979.8	13683.9	648.111	110.606	538.012
							110.099
		∆fepB	1	36581.8	7702.49	587.648	109.304	476.604
			2	45113.6	16870.3	484.648	111.763	373.604
			3	38301.1	9232.78	714.017	112.43	602.973
			4	45528.5	17447.4	727.645	114.746	616.601
			5	36039.9	28129.1	482.436	111.625	371.392
			6	40763.7	20879.2	517.441	108.517	406.397
			7	53628.9	10990.3	501.503	109.633	390.459
			8	72538.9	11540.1	819.864	110.719	708.82
			9	51036.7	11800.7	502.827	111.668	391.783
			10	53662.3	15211.8	562.594	116.359	451.55
			11	60022.2	5875.74	804.84	113.032	693.796
			12	57934.2	11043.1	579.228	108.636	468.184
			13	50149.1	9785.61	601.434	104.489	490.39
			14	62846.5	11372.4	586.962	113.68	475.918
			15	51692.2	13999.8	562.808	113.273	451.764
			16	40010.6	21387	469.258	106.826	358.214
							111.044

## Sheet: Fig. 2c
reporter strain	stress response	diet		area for worms	area for background	mean GFP fluorescence intensity	background intensity	subtract background intensity
CX17757	gst-4::GFP (reporter for detoxification/oxidative stress)	BW25113 (WT)	1	37315.1	10845.1	2490.99	124.542	2362.77
8 hours	Trial 1		2	32832.9	13467.1	2515.76	128.905	2387.55
			3	28332.6	19586.4	2813.91	119.47	2685.7
			4	33822	21677.4	2831.59	132.577	2703.38
			5	31816.6	13854.6	3115.03	125.055	2986.82
			6	23400.9	17616.9	2629.81	140.854	2501.59
			7	26420.2	16347.8	2513.61	131.898	2385.4
			8	22473.2	18577.3	3088.39	136.737	2960.17
			9	25163.9	17316.2	2565.05	121.793	2436.83
			10	25865.5	20220.6	2567.55	120.984	2439.33
			11	39438.9	20922.3	2224.5	127.583	2096.28
							128.218
		∆crp	1	39241.5	15231.8	2948.26	126.88	2814.76
			2	39516.1	7512.35	3082.54	127.716	2949.05
			3	22613.6	10798.9	2446.65	138.926	2313.16
			4	24647.5	17869.6	2957.68	135.021	2824.18
			5	32975.7	14436	3335.08	132.836	3201.59
			6	31664.7	10796.5	3057.85	130.296	2924.35
			7	36385.6	23271.5	3003.45	135.946	2869.96
			8	28638.2	25083.7	3110.77	137.208	2977.27
			9	33481.1	27499.7	2729.62	132.393	2596.13
			10	45174.3	12628.7	2647.12	137.712	2513.63
							133.493
		∆cysE	1	38242.7	9141.05	4863.63	148.999	4700.16
			2	28282.2	10695	3685.43	157.631	3521.96
			3	38976.6	22926.4	3573.01	163.154	3409.53
			4	31179.3	18304	5157.93	154.844	4994.46
			5	34890.5	18915.1	4125.12	173.16	3961.65
			6	38022.2	16911	5143.8	160.826	4980.33
			7	34386.3	15140.7	4871.47	192.602	4708
			8	30278.4	15908	4242.81	165.763	4079.33
			9	28223.8	13687	3744.54	154.238	3581.07
			10	32577.8	19913.8	4902.99	163.508	4739.52
							163.472
				area for worms	area for background	mean GFP fluorescence intensity	background intensity	subtract background intensity
CX17757	gst-4::GFP (reporter for detoxification/oxidative stress)	BW25113 (WT)	1	27000.1	20461.4	3700.87	151.934	3541.85
8 hours	Trial 2		2	27388.1	11934.5	3025.83	156.422	2866.82
			3	23224.3	14822.2	2935.37	159.798	2776.36
			4	25146	16596.1	2634.59	157.349	2475.58
			5	22799.5	22361.7	3411.02	164.55	3252.01
			6	31417.9	34116	3179.61	169.14	3020.6
			7	28405.1	25047.2	3051.54	155.997	2892.53
			8	34509.6	30045.7	3044.37	151.385	2885.36
			9	23588	12090.1	4016.8	155.612	3857.78
			10	39998.6	28415.6	2626.67	167.955	2467.66
			11
							159.014
		∆crp	1	31032.7	17559.6	1735.49	132.915	1594.86
			2	31102.8	24374.5	2523.74	143.932	2383.1
			3	19295.4	22540.7	2736.65	135.77	2596.02
			4	30022.7	7021.89	2290.49	136.187	2149.85
			5	36276.3	22483.2	3381.34	139.701	3240.71
			6	33748.7	20802.4	2802.15	148.999	2661.52
			7	29482.8	33817.1	2490.89	142.057	2350.26
			8	32933	14037.7	3289.65	150.27	3149.01
			9	24715.5	17144.5	3457.72	134.332	3317.09
			10	31907.1	20715.3	3279.59	142.151	3138.96
							140.631
		∆cysE	1	45958.2	15560.9	3977.15	173.103	3794.95
			2	34573.6	7833.51	4702.02	180.883	4519.82
			3	25220.2	11994.1	5378.86	180.446	5196.65
			4	39449.8	11316.9	4778.43	166.249	4596.23
			5	29800.7	12790.3	5141.69	188.941	4959.48
			6	27920.3	27049.1	4670.85	189.327	4488.65
			7	33803.7	21495.8	4421.01	189.854	4238.8
			8	33676.2	17668.1	5160.09	183.518	4977.88
			9	26701.2	21548.8	4355.97	193.532	4173.76
			10	26332.3	19024.1	3122.04	176.197	2939.83
							182.205
				area for worms	area for background	mean GFP fluorescence intensity	background intensity	subtract background intensity
CX17757	gst-4::GFP (reporter for detoxification/oxidative stress)	BW25113 (WT)	1	38820.5	4441.43	5394.32	126.572	5256.62
8 hours	Trial 1		2	38723.3	6063.46	2845.25	139.045	2707.55
			3	43696.9	9204.23	3711.61	135.916	3573.91
			4	40973.4	10272.8	4388.3	127.561	4250.6
			5	33757	10343.3	3222.51	143.907	3084.81
			6	30760.2	8688.47	2693.78	153.815	2556.08
			7	34783	8519.58	2340.51	139.114	2202.81
			8	52593.1	11065	3690.48	122.857	3552.78
			9	31825.7	9747.34	2957.57	140.693	2819.87
			10	26751.3	12096.5	4234.61	143.186	4096.91
			11	35751.4	10983.6	2791.44	147.411	2653.74
			12	45291.6	12654.2	4499.28	126.935	4361.59
			13	45016.4	15408.6	3738.76	157.112	3601.06
			14	37812	11958.6	2720.01	129.52	2582.31
			15	44939.2	19405.4	3183.74	138.829	3046.05
			16	34493.8	10927.1	2538.38	130.704	2400.68
							137.699
		∆wzxE	1	35614.1	6599.88	2758.01	150.492	2597.72
			2	32868.2	10264.9	3925.15	159.811	3764.86
			3	30742.5	11602.6	3173.06	151.512	3012.78
			4	40045.8	16399.5	4327.41	137.878	4167.13
			5	36714.9	11423.4	6063.06	173.138	5902.77
			6	39470.5	16773.7	4589.53	148.577	4429.24
			7	36081.2	8516.54	4078.64	149.542	3918.35
			8	52206.1	13418.5	3485.32	140.932	3325.03
			9	42882.8	12335.9	5034.55	175.667	4874.27
			10	37796.8	8653.23	4048.29	186.139	3888.01
			11	32042	15713.6	3731.45	171.331	3571.16
			12	31833	14904.4	3779.56	156.831	3619.27
			13	37146.2	12613.5	4007.05	175.989	3846.76
			14	38711.7	12939.1	3477.39	166.849	3317.1
			15	43264.9	17061.6	4213.98	168.153	4053.69
			16	47594.6	21011.6	5679.7	162.781	5519.41
			17	38206.9	12044.3	4166.77	149.24	4006.48
							160.286
		∆pdxJ
			1	39054.4	10872.4	2951.34	137.86	2815.58
			2	31732.2	12033.4	3672.36	134.278	3536.61
			3	36077.6	14131.7	3736.82	134.016	3601.07
			4	28035.5	6647.87	3414.91	133.562	3279.15
			5	34285.5	12337.1	3028.31	137.597	2892.55
			6	31678.7	13815.2	3396.7	125.265	3260.94
			7	45547.3	17118.1	3123.64	139.594	2987.88
			8	35367.4	13614.1	3993.81	128.83	3858.05
			9	32338.4	9011.05	3736.82	127.586	3601.06
			10	23824.9	8424.81	3721.83	136.338	3586.07
			11	28946.2	14448.8	3779.73	136.87	3643.97
			12	28971.7	13663.3	4154.97	126.295	4019.21
			13	23978	13155.4	3747.47	133.847	3611.71
			14	24149.3	15577.5	2861.14	140.098	2725.39
			15	24931.2	6160.05	3398	164.319	3262.24
							135.757
		∆fepB
			1	33045.6	16449.9	3422.99	130.699	3290.38
			2	31522	8951.51	3003.5	120.212	2870.89
			3	30519.6	7955.82	3399.8	114.316	3267.19
			4	38513.7	12527.9	3311.55	113.845	3178.95
			5	36489.5	8347.66	2617.17	147.897	2484.56
			6	27902.5	14515.6	3270.86	147.039	3138.25
			7	36332.8	14637.1	2771.16	127.714	2638.56
			8	50126	17331.4	2519.4	138.897	2386.8
			9	37342.4	10423.5	4224.94	138.908	4092.33
			10	34650	9184.18	3622.9	132.349	3490.3
			11	31638.6	12967.7	3940.46	129.095	3807.85
			12	29270.2	9627.05	3231.65	134.169	3099.05
			13	35692.9	12555.2	3185.14	137.576	3052.53
			14	31982.4	16202	2772.39	143.774	2639.79
							132.606
				area for worms	area for background	mean GFP fluorescence intensity	background intensity	subtract background intensity
CX17757	gst-4::GFP (reporter for detoxification/oxidative stress)	BW25113 (WT)	1	36394.1	6223.84	3262.84	146.087	3108.85
8 hours	Trial 2		2	33535.8	6409.73	3912.62	158.345	3758.64
			3	31871.9	12688.9	2965.08	154.629	2811.1
			4	36563	9594.25	4784.56	148.075	4630.58
			5	38974.8	9454.52	3917.37	134.453	3763.38
			6	42838.5	4593.91	3767.1	141.878	3613.12
			7	35264.8	17102.3	3967.12	148.081	3813.14
			8	41440.6	17664.9	3106.39	174.906	2952.41
			9	34088.6	11691.3	2926	150.881	2772.02
			10	48663.2	10487.3	4075.13	159.184	3921.15
			11	38411	7703.71	4109.99	155.952	3956.01
			12	41389	20430.8	3832.95	166.272	3678.96
			13	39844.7	14344.9	4256.01	135.2	4102.03
			14	39220.2	9415.03	3133.22	157.53	2979.24
			15	39568.9	11348.7	3230.94	154.627	3076.95
			16	46502.9	10610	3395.14	163.353	3241.15
			17	30756.5	14197.3	3457.18	154.369	3303.19
			18	40130.8	4589.06	3258.01	167.917	3104.03
							153.986
		∆wzxE	1	31150.2	14267.7	3877.95	152.675	3708.67
			2	33105.7	5634.56	4319.43	171.001	4150.15
			3	35172.4	17943.1	3561.56	170.905	3392.28
			4	34120.8	14457.3	4090.86	163.832	3921.58
			5	45318.3	3963.33	5165.03	171.664	4995.76
			6	41858	16120.6	4760.26	144.702	4590.98
			7	33508.5	12429.5	5020.86	165.529	4851.59
			8	26795.6	22323.8	3980.36	169.743	3811.08
			9	47066.1	13597.1	2583.3	171.122	2414.02
			10	32201.1	10080.9	3635.41	184.735	3466.14
			11	32021.9	19920.5	4364.03	215.115	4194.75
			12	40400	24208.3	5680.78	158.146	5511.5
			13	37914.7	20374.9	5430.29	193.43	5261.02
			14	39522.1	17866.6	4025.27	158.279	3856
			15	50607.8	27158.3	4597.04	156.914	4427.76
			16	39913.4	5252.44	4166.74	153.472	3997.47
			17	43619.1	20673.8	3672.19	169.035	3502.91
			18	52023.3	15993	4017.96	176.685	3848.68
							169.277
		∆pdxJ
			1	40852.6	7528.75	2159.27	135.392	2005.27
			2	41200	19680	3197.33	123.86	3043.33
			3	41978.9	31594.3	3017.26	147.714	2863.26
			4	44744.8	16268.9	3262.85	156.236	3108.85
			5	41294.2	18808.2	2659.61	147.101	2505.61
			6	43400.4	18957	3009.4	132.43	2855.4
			7	39406.1	22047.4	3614.75	140.872	3460.75
			8	42424.8	7575.52	3389.85	155.271	3235.85
			9	41237.7	18194	2783.74	148.018	2629.74
			10	34787.9	21026.2	1848.95	144.701	1694.95
			11	33002.4	9809.91	3110.89	154.506	2956.89
			12	46877.1	8228.59	3285.65	165.253	3131.65
			13	42826.9	22195.6	3120.4	166.135	2966.4
			14	55459.3	2846.74	3410.29	163.858	3256.29
			15	45573.4	20094.3	3542.18	137.023	3388.18
			16	37120.1	13572.2	2932.94	157.171	2778.94
			17	40839.2	4421.39	4107.92	175.691	3953.92
			18	37101.8	19449.1	3685.39	209.395	3531.39
			19	48771.3	6592.59	5586.44	150.51	5432.44
			20	54980.6	16243.9	3156.86	168.867	3002.86
							154
		∆fepB
			1	50861.1	4194.18	3601.64	177.847	3438.18
			2	47765.3	21330.5	4488.57	180.403	4325.11
			3	45559.5	6105.38	4051.41	191.439	3887.95
			4	38801	2941.51	4263.95	176.92	4100.49
			5	55046.8	5870.27	3691.14	185.922	3527.68
			6	30543.9	5008.84	3333.33	152.86	3169.87
			7	36906.8	16653.4	3945.65	159.579	3782.19
			8	39220.8	4959.63	4367.59	165.164	4204.13
			9	32351	18187.3	2723.02	166.352	2559.56
			10	39371.5	20718.8	3253.92	161.819	3090.46
			11	48222.1	9757.67	3724.06	162.407	3560.6
			12	38370.9	21433.2	3054.61	155.8	2891.15
			13	44229	14126.2	3145.94	143.038	2982.48
			14	48182	15010.7	4488.79	147.607	4325.33
			15	49175.9	1207.1	3483.41	141.86	3319.95
			16	39192.3	8802.67	4021.21	156.526	3857.75
			17	38183.2	4005.25	3669.92	173.38	3506.46
			18	40249.9	17120.6	3334.69	161.49	3171.23
							164.467

## Sheet: Fig. 2d glucose
							Time (hours)
Fig 2d	Bacteria strain	C. elegans strains and genotype	Notes	Trial	Replicate	0	0.1	0.2	0.3	0.4	0.5	0.6	0.7	0.8	0.9	1	1.1	1.2	1.3	1.4	1.5	1.6	1.7	1.8	1.9	2	2.1	2.2	2.3	2.4	2.5	2.6	2.7	2.8	2.9	3	3.1	3.2	3.3	3.4	3.5	3.6	3.7	3.8	3.9	4	4.1	4.2	4.3
Fig 2d	BW25113_WT	WT (PD1074)	BW25113_glucose_preadding_control	1	1	0	0	0	0	0	0	0	0	0	0	0	0	0	0	0	0	0	0	0	0	0	0	0	0	0	0	0	0	0	0	0	0	0	0	0	0	0	0	0	0	0	0	0	0
					2	0.105263	0.105263	0.105263	0.052632	0	0	0	0	0	0	0	0	0	0	0	0	0	0	0	0	0	0	0	0	0	0	0	0	0	0	0	0	0	0	0	0	0	0	0	0	0	0	0	0
					3	0	0	0	0	0	0	0	0	0	0	0	0	0	0	0	0	0	0	0	0	0	0	0	0	0	0	0	0	0	0	0	0	0	0	0	0	0	0	0	0	0	0	0	0
				2	1	0.263158	0.105263	0.052632	0.052632	0.105263	0.157895	0.105263	0.052632	0.052632	0.052632	0.105263	0	0.052632	0.052632	0.052632	0.052632	0.052632	0.052632	0.052632	0.052632	0.052632	0.052632	0	0	0	0	0.052632	0.052632	0	0	0	0	0	0	0	0	0	0	0	0	0	0	0	0
					2	0.15	0.05	0.05	0.05	0.05	0.05	0.05	0.05	0.05	0.05	0.05	0.05	0.05	0.05	0.05	0	0	0	0	0	0	0	0	0	0	0.05	0	0	0	0	0	0	0	0	0	0	0	0	0	0	0	0	0	0
					3	0	0	0	0	0	0	0	0	0	0	0	0	0	0	0	0	0	0	0	0	0	0	0	0	0	0	0	0	0	0	0	0	0	0	0	0	0.05	0	0	0	0	0	0	0
				3	1	0	0	0	0	0	0	0.058824	0.058824	0.058824	0.058824	0	0.058824	0.058824	0.058824	0.058824	0.058824	0	0	0	0	0	0	0	0	0	0.058824	0	0	0	0	0	0	0	0	0	0	0	0	0	0	0	0	0	0
					2	0.1	0	0.05	0.05	0.05	0.05	0.05	0.05	0	0	0	0	0	0	0	0	0	0	0	0	0	0	0	0	0	0	0	0	0	0	0	0	0	0	0	0.05	0	0	0	0.1	0	0	0	0.05
					3	0	0	0	0	0	0	0	0	0	0	0	0	0	0	0	0	0	0	0	0	0	0	0	0	0	0	0	0	0	0	0	0	0.05	0	0	0	0	0	0	0	0	0.05	0	0
	BW25113_WT	WT (PD1074)	BW25113_0.4% glucose_preadding	1	1	0	0	0	0	0.055556	0.055556	0	0	0	0.055556	0	0	0	0.055556	0.055556	0.055556	0.055556	0.111111	0.055556	0.111111	0.055556	0.055556	0.055556	0.055556	0.055556	0.055556	0.055556	0.055556	0	0.055556	0.055556	0.055556	0.055556	0.055556	0.055556	0.055556	0.055556	0.055556	0.055556	0.055556	0.055556	0.055556	0.055556	0.055556
					2	0.047619	0	0.047619	0.047619	0	0	0.047619	0	0	0	0	0	0	0	0.047619	0	0	0	0.047619	0	0	0	0	0	0.047619	0	0	0.047619	0	0	0	0	0	0.047619	0.047619	0	0.047619	0	0.047619	0.047619	0.047619	0	0.095238	0.142857
					3	0.055556	0	0.055556	0.055556	0	0	0	0	0	0.055556	0	0.055556	0.111111	0	0	0	0.055556	0	0	0	0	0	0	0.055556	0	0	0	0	0	0	0	0	0	0	0	0	0	0	0	0.055556	0	0.055556	0	0
					4	0	0	0	0	0	0	0	0	0	0	0	0	0	0	0	0	0	0	0	0	0	0	0	0	0	0	0	0	0	0	0	0	0	0	0	0.05	0	0	0	0	0	0	0	0
					5	0.052632	0	0	0	0	0	0	0	0	0	0	0	0	0	0	0	0	0.052632	0.052632	0.052632	0	0.105263	0	0	0	0	0	0	0	0	0	0	0	0	0	0	0	0	0.052632	0.052632	0.052632	0.052632	0.052632	0.052632
					6	0	0	0	0	0	0	0	0	0	0	0	0	0	0	0	0	0	0	0	0	0	0	0	0	0	0	0	0	0	0	0	0	0	0	0	0	0	0	0	0	0	0	0	0
				2	1	0.111111	0.055556	0	0	0	0	0	0.055556	0	0.055556	0	0	0	0	0	0	0	0	0	0	0	0	0	0	0	0	0	0	0	0	0	0	0	0	0	0	0	0	0	0	0	0	0	0
					2	0.047619	0.047619	0.047619	0.095238	0.095238	0.047619	0	0	0	0	0	0	0	0	0	0	0	0	0	0	0	0	0	0	0	0	0	0	0	0	0	0	0	0	0	0	0	0	0	0.047619	0	0	0	0
					3	0.045455	0	0.045455	0	0	0	0	0	0	0	0	0	0	0	0	0	0	0	0	0	0	0	0	0	0	0.045455	0.045455	0.045455	0.045455	0.045455	0.045455	0.045455	0	0	0	0.045455	0	0	0	0	0.045455	0	0	0
	BW25113_∆crp	WT (PD1074)	∆crp_glucose_preadding_control	1	1	0.166667	0.111111	0.055556	0.055556	0.055556	0.055556	0.111111	0.055556	0.055556	0.055556	0.055556	0.055556	0.055556	0	0.055556	0.055556	0.055556	0.055556	0.055556	0.055556	0.055556	0.055556	0.055556	0.055556	0.055556	0.055556	0.055556	0.166667	0.055556	0.055556	0.055556	0.166667	0.055556	0.055556	0.055556	0.055556	0.055556	0.111111	0.111111	0.055556	0.055556	0.111111	0.111111	0.055556
					2	0	0	0	0	0	0	0	0	0	0	0	0	0	0	0	0	0	0	0	0	0	0.055556	0	0	0	0.055556	0.055556	0.055556	0.055556	0.055556	0.111111	0	0	0.111111	0	0	0.055556	0	0	0	0	0.055556	0.055556	0
					3	0	0	0	0	0	0	0	0	0	0	0	0	0	0.055556	0	0	0	0	0	0	0.055556	0	0	0	0	0	0	0	0	0	0	0	0	0	0	0	0	0.055556	0	0	0	0.055556	0	0
				2	1	0	0	0	0	0	0	0	0	0	0	0	0	0	0	0	0	0	0	0	0	0	0	0	0	0	0	0	0.055556	0	0	0	0	0	0.055556	0	0	0	0	0	0	0	0	0.055556	0.055556
					2	0.1	0.1	0	0.05	0	0.05	0.05	0	0.1	0.05	0	0	0	0	0	0	0	0	0	0	0	0	0	0.05	0.05	0.05	0.05	0	0	0	0	0	0	0	0.05	0.05	0	0	0.05	0.05	0	0.05	0.1	0.1
					3	0	0	0	0	0	0	0	0	0	0	0	0	0	0	0	0	0	0	0	0	0	0	0	0	0	0.052632	0	0	0	0	0	0	0	0	0	0.052632	0	0	0.052632	0	0	0.052632	0	0.052632
				3	1	0	0	0	0	0	0	0	0	0	0	0	0	0	0	0	0	0	0	0	0	0	0	0	0	0	0	0.055556	0	0	0	0.055556	0.055556	0.055556	0	0	0.111111	0	0	0	0	0	0	0.055556	0.111111
					2	0.111111	0.055556	0.111111	0.055556	0.055556	0.055556	0.055556	0.055556	0.055556	0.055556	0.055556	0.055556	0.055556	0.055556	0.055556	0.055556	0	0	0	0	0	0	0	0	0	0.055556	0	0.055556	0	0.055556	0	0	0	0	0	0	0	0	0.055556	0.055556	0	0.055556	0.055556	0.055556
					3	0	0	0	0	0	0	0	0	0	0	0	0	0	0	0	0	0	0	0	0	0	0	0	0	0	0	0.05	0.05	0	0	0	0	0	0.05	0	0	0	0	0	0	0.05	0.05	0.05	0.05
	BW25113_∆crp	WT (PD1074)	∆crp_0.4% glucose_preadding	1	1	0	0	0	0	0	0	0	0	0	0	0	0	0	0	0	0	0	0	0	0	0	0	0	0	0.052632	0	0	0	0	0	0	0.052632	0	0	0.052632	0.052632	0	0	0	0	0	0	0	0.052632
					2	0.105263	0.052632	0	0.105263	0.052632	0.052632	0.052632	0.052632	0.052632	0.052632	0.105263	0	0.052632	0	0.052632	0	0	0.052632	0.052632	0	0	0	0.105263	0	0	0	0	0	0	0	0	0.052632	0.052632	0.052632	0.052632	0	0	0	0	0	0	0	0	0
					3	0.15	0.1	0.15	0.15	0.15	0.1	0.1	0.1	0.1	0.05	0	0.05	0.1	0.05	0.05	0.05	0.05	0	0.05	0.05	0	0	0	0	0	0	0	0	0	0	0.05	0	0	0	0	0	0	0	0	0	0	0	0	0
					4	0.1	0.1	0.1	0.1	0	0.05	0.05	0	0	0	0	0	0	0	0	0.05	0	0	0	0	0	0	0	0	0	0	0	0	0	0	0	0	0.05	0.05	0.05	0.05	0.05	0.1	0.1	0.05	0.05	0.1	0.1	0.1
					5	0	0	0	0.052632	0	0	0	0	0	0	0	0	0	0	0	0	0	0	0	0	0	0	0	0	0	0	0	0	0	0	0	0	0	0	0	0	0	0	0	0	0	0.052632	0.052632	0
					6	0.058824	0	0	0.058824	0.058824	0.058824	0	0	0.058824	0.058824	0	0.058824	0.058824	0.058824	0	0.058824	0.058824	0	0.117647	0.117647	0.117647	0.058824	0.058824	0.117647	0.058824	0	0.058824	0.117647	0.058824	0	0	0.117647	0.058824	0.117647	0.058824	0.058824	0.117647	0.058824	0.117647	0.058824	0.117647	0.117647	0.117647	0
				2	1	0	0	0	0	0	0	0	0	0.0625	0	0	0.125	0	0	0	0	0	0	0	0.0625	0	0	0	0	0	0	0	0	0	0	0	0	0	0	0	0	0	0	0	0	0	0	0.0625	0
					2	0	0.076923	0.076923	0	0	0.076923	0	0	0	0	0	0	0	0	0.076923	0	0	0	0	0	0	0	0	0	0	0	0	0	0	0	0	0	0	0	0	0	0	0	0	0.076923	0	0	0	0
					3	0.066667	0.066667	0	0	0	0	0.066667	0	0	0	0.066667	0	0.066667	0.066667	0.066667	0	0	0.066667	0	0	0	0	0	0	0	0	0	0	0	0	0	0	0	0.066667	0	0	0	0	0	0	0	0	0	0
	BW25113_∆cysE	WT (PD1074)	∆cysE_glucose_adding control	1	1	0	0	0	0	0	0	0	0	0	0	0	0	0	0.052632	0	0	0	0	0	0	0	0	0	0	0	0	0	0	0	0	0	0	0.105263	0.052632	0.052632	0.052632	0.052632	0.052632	0	0	0	0.052632	0.105263	0.157895
					2	0.105263	0.052632	0.052632	0.052632	0.052632	0.052632	0.052632	0.052632	0.052632	0.052632	0.052632	0.052632	0.052632	0.105263	0.052632	0.052632	0.052632	0.052632	0	0.052632	0.052632	0.052632	0.105263	0.052632	0	0	0.052632	0.105263	0.157895	0.105263	0.105263	0.105263	0.105263	0.052632	0.157895	0	0.105263	0.052632	0.105263	0.105263	0.105263	0.105263	0.105263	0.105263
					3	0.052632	0.052632	0.052632	0.052632	0.052632	0	0.052632	0.052632	0.052632	0.052632	0.105263	0.105263	0	0	0	0.052632	0.052632	0.052632	0.052632	0.052632	0.105263	0.052632	0.052632	0.105263	0.105263	0.105263	0	0.052632	0.052632	0.105263	0.210526	0.210526	0.263158	0.210526	0.263158	0.157895	0.210526	0.263158	0.157895	0.210526	0.368421	0.368421	0.315789	0.421053
				2	1	0	0	0	0	0	0	0	0	0	0	0	0	0	0	0	0	0	0	0	0	0	0	0	0	0	0	0	0	0	0	0	0	0	0	0	0	0	0	0	0.052632	0	0	0	0
					2	0	0.055556	0.055556	0.055556	0.055556	0.055556	0.055556	0.055556	0.055556	0.055556	0.055556	0.055556	0.055556	0.055556	0.055556	0.055556	0.055556	0.055556	0.055556	0	0	0	0	0	0	0	0	0	0	0.055556	0.055556	0.055556	0.111111	0.055556	0.055556	0.055556	0.055556	0.055556	0	0.111111	0.222222	0.111111	0.055556	0.222222
					3	0.058824	0	0	0	0	0	0	0	0.058824	0	0	0.058824	0	0	0	0	0	0.058824	0	0	0	0.058824	0	0.058824	0	0	0	0	0	0	0	0	0	0	0	0	0	0	0	0	0	0	0	0
				3	1	0.066667	0	0	0	0	0	0	0	0	0	0	0	0	0	0	0	0	0	0	0	0	0	0	0	0	0	0	0	0	0	0	0	0	0	0	0	0	0	0	0	0	0	0	0
					2	0	0	0	0.076923	0.076923	0.076923	0.076923	0.076923	0.076923	0	0	0	0	0	0.076923	0	0	0	0	0	0	0	0	0	0	0	0	0	0	0	0	0	0	0	0	0	0.076923	0	0.076923	0.076923	0.076923	0	0.076923	0.076923
					3	0	0	0	0	0.058824	0	0	0	0	0	0	0	0	0	0	0	0	0	0	0	0	0	0	0	0	0	0	0	0	0	0	0	0	0	0	0	0	0	0	0	0	0	0.058824	0
	BW25113_∆cysE	WT (PD1074)	∆cysE_0.4% glucose_preadding	1	1	0.111111	0.055556	0.055556	0.055556	0.055556	0.055556	0.111111	0.055556	0.055556	0.055556	0.055556	0.055556	0.055556	0.111111	0.111111	0.055556	0.055556	0.111111	0.111111	0	0	0	0	0	0	0	0	0	0.055556	0	0	0	0.111111	0.166667	0.111111	0.111111	0.055556	0.055556	0.111111	0.166667	0.277778	0.111111	0.111111	0.111111
					2	0	0	0	0.058824	0.058824	0.058824	0.058824	0.058824	0.058824	0.058824	0.058824	0.058824	0	0	0	0	0	0	0	0	0	0	0	0	0	0	0	0	0	0	0	0	0	0	0	0	0	0	0	0	0.058824	0	0	0.058824
					3	0	0.055556	0.055556	0.055556	0.055556	0.055556	0.055556	0.055556	0.055556	0	0	0	0	0	0	0	0	0	0	0	0	0	0	0	0	0	0	0.055556	0	0	0.055556	0	0	0	0	0	0	0	0.055556	0	0	0	0	0
				2	1	0.222222	0.111111	0.166667	0.111111	0.111111	0.111111	0.111111	0.055556	0.111111	0.111111	0.111111	0.111111	0.111111	0.055556	0.055556	0.055556	0.055556	0.055556	0.055556	0.055556	0.055556	0	0	0	0	0	0	0	0	0.055556	0	0	0.055556	0	0	0	0	0	0	0	0.111111	0	0	0
					2	0.333333	0.055556	0.111111	0.055556	0.111111	0.055556	0.111111	0.055556	0.055556	0	0	0.055556	0.055556	0.055556	0.055556	0.055556	0.055556	0	0.055556	0	0	0	0.055556	0.055556	0	0.055556	0.055556	0.055556	0	0.055556	0	0.055556	0.055556	0.055556	0.111111	0.111111	0.111111	0.111111	0.111111	0.111111	0.055556	0.055556	0.055556	0.111111
					3	0.0625	0	0	0	0	0	0	0	0	0	0	0	0	0	0	0	0	0	0	0	0	0	0	0	0	0	0	0	0	0	0	0	0	0	0	0	0	0	0.0625	0.0625	0	0	0.0625	0
				3	1	0.066667	0	0.066667	0.066667	0	0	0	0	0	0	0	0	0	0	0	0	0	0	0	0	0	0	0	0	0	0	0	0	0	0	0.066667	0.066667	0.066667	0	0.066667	0	0	0	0.066667	0.066667	0.066667	0	0	0.066667
					2	0.25	0.125	0.0625	0	0.0625	0.0625	0	0	0	0.0625	0.0625	0	0	0	0	0	0.125	0.0625	0.0625	0.0625	0	0	0	0	0	0.0625	0	0	0	0	0	0	0	0.0625	0.125	0.125	0.0625	0	0.0625	0.0625	0.125	0.0625	0.125	0.125
					3	0.052632	0.052632	0.052632	0	0	0	0.052632	0	0.052632	0.052632	0	0	0	0	0	0	0	0	0	0	0	0	0	0	0	0.052632	0	0	0	0	0	0	0	0	0	0	0	0	0.052632	0.052632	0	0	0	0
[truncated: 161 more columns]

## Sheet: Fig. 2d Cys and OAS
							Time (hours)
Fig 2d	Bacteria strain	C. elegans strains and genotype	Notes	Trial	Replicate	0	0.1	0.2	0.3	0.4	0.5	0.6	0.7	0.8	0.9	1	1.1	1.2	1.3	1.4	1.5	1.6	1.7	1.8	1.9	2	2.1	2.2	2.3	2.4	2.5	2.6	2.7	2.8	2.9	3	3.1	3.2	3.3	3.4	3.5	3.6	3.7	3.8	3.9	4	4.1	4.2	4.3
Fig 2d	BW25113_∆cysE	WT (PD1074)	∆cysE_OAS adding control	1	1	0	0	0	0	0	0	0	0	0	0	0	0	0	0	0	0	0	0	0.052632	0	0	0	0	0	0	0	0	0	0	0.052632	0	0.052632	0.052632	0	0	0.052632	0.052632	0.052632	0.157895	0.105263	0	0.105263	0.105263	0.210526
					2	0	0.055556	0.055556	0.055556	0.055556	0.055556	0.055556	0.055556	0.055556	0.055556	0.055556	0	0	0	0	0	0	0	0	0	0	0	0	0	0.055556	0	0	0	0	0	0	0	0	0	0	0.055556	0	0.055556	0	0.055556	0	0	0	0
					3	0	0	0	0	0	0	0	0	0	0	0	0	0	0	0	0	0	0	0	0	0	0.052632	0	0	0	0	0	0.052632	0	0	0	0	0	0	0	0	0.105263	0	0	0	0	0	0	0
				2	1	0.052632	0.052632	0.052632	0.052632	0.052632	0.052632	0.052632	0.052632	0	0	0	0	0	0	0	0	0	0	0	0	0	0	0	0	0	0	0	0	0	0	0	0.052632	0.052632	0	0.157895	0.052632	0.052632	0.052632	0	0.105263	0.210526	0.105263	0	0.052632
					2	0	0	0	0	0	0	0	0	0	0	0	0	0	0	0	0	0	0	0	0.052632	0	0	0	0	0	0	0	0	0	0	0	0	0	0.052632	0	0	0	0	0	0.105263	0.052632	0.105263	0	0
					3	0	0	0	0	0	0	0	0	0	0	0.05	0	0	0	0	0	0	0	0	0	0	0	0.05	0	0.05	0	0	0.05	0.05	0.05	0.1	0	0.15	0.15	0.15	0.05	0.05	0.05	0.05	0.2	0.1	0.1	0.1	0.1
				3	1	0.0625	0.0625	0.0625	0.0625	0.0625	0	0.0625	0.0625	0.0625	0	0.0625	0.0625	0.0625	0.0625	0	0	0	0	0	0	0	0	0	0.0625	0	0	0	0.0625	0	0.0625	0.0625	0.125	0.0625	0	0	0.0625	0.125	0.25	0.125	0.125	0.125	0.1875	0.25	0.1875
					2	0.055556	0.055556	0.055556	0	0.055556	0.055556	0.055556	0	0.055556	0.055556	0	0	0	0	0	0	0	0	0	0	0	0	0	0	0	0	0	0	0	0	0	0.055556	0	0	0.055556	0.055556	0	0	0	0	0.111111	0.055556	0.166667	0.222222
					3	0	0	0	0	0	0	0	0	0	0	0	0	0	0	0	0	0	0	0	0	0	0	0	0	0	0	0	0	0	0	0	0	0.055556	0.055556	0.055556	0.111111	0	0	0	0	0	0.055556	0	0.055556
				4	1	0	0.066667	0.066667	0	0	0	0	0	0	0.066667	0	0	0	0	0	0	0	0	0	0	0	0	0	0	0	0	0	0	0	0.066667	0	0.066667	0	0	0	0	0	0	0.133333	0.133333	0.2	0.133333	0.066667	0.066667
					2	0	0	0	0	0	0	0	0	0	0	0	0	0	0	0	0	0	0	0	0	0	0	0.058824	0	0	0	0	0	0	0	0	0	0	0	0	0	0	0.058824	0	0	0	0.058824	0	0
					3	0	0	0	0	0	0	0	0	0	0	0	0	0	0	0	0	0	0	0	0	0	0	0	0	0	0	0	0.058824	0	0	0	0.058824	0	0.058824	0.058824	0.058824	0	0	0.058824	0.058824	0.117647	0.058824	0.058824	0.117647
				5	1	0	0	0	0	0	0	0	0	0	0	0	0	0	0	0	0	0	0	0	0	0	0	0	0	0	0	0	0	0	0	0	0	0	0	0.066667	0	0	0	0	0.066667	0	0	0	0.066667
					2	0.0625	0	0	0	0	0	0	0	0	0	0	0	0	0	0	0	0	0	0	0	0	0	0	0	0	0	0	0	0	0.0625	0	0	0	0	0	0	0	0	0	0	0	0	0.0625	0
					3	0	0	0.052632	0	0	0	0	0	0	0	0	0	0	0.052632	0	0	0	0	0	0	0	0	0	0	0	0	0	0	0	0	0	0	0.052632	0	0.052632	0	0	0.052632	0	0.052632	0.052632	0.105263	0	0
	BW25113_∆cysE	WT (PD1074)	∆cysE_200 uM OAS preadding	1	1	0	0	0	0	0	0	0	0	0	0	0	0	0	0	0	0	0	0	0	0	0	0	0	0	0	0	0	0	0	0	0	0	0	0	0	0	0	0	0.05	0.05	0.05	0	0	0.05
					2	0.047619	0.047619	0.047619	0.047619	0.095238	0.095238	0.047619	0.095238	0.095238	0.095238	0.047619	0.047619	0.047619	0.047619	0.047619	0.047619	0.047619	0.047619	0.047619	0	0.047619	0.047619	0.047619	0.047619	0.047619	0	0	0	0	0	0	0	0	0	0	0	0.047619	0.047619	0.047619	0.047619	0	0	0	0
					3	0.105263	0.157895	0.157895	0.157895	0.052632	0.105263	0.105263	0.105263	0.105263	0.052632	0.052632	0.052632	0.052632	0.052632	0.105263	0.052632	0.105263	0.052632	0.052632	0	0.052632	0	0	0	0	0	0	0	0	0	0	0	0	0	0	0.052632	0	0	0	0.052632	0.052632	0	0	0
				2	1	0	0	0	0	0	0	0	0	0	0	0	0	0	0	0	0	0	0	0	0	0	0	0	0	0	0	0	0	0	0	0	0	0	0.066667	0	0.066667	0.066667	0	0	0	0	0	0.066667	0.066667
					2	0.105263	0.105263	0.105263	0.105263	0.052632	0.052632	0.052632	0.052632	0.052632	0	0	0	0	0	0	0	0	0	0	0	0	0	0	0	0.052632	0.052632	0.052632	0.052632	0.052632	0.052632	0.052632	0.052632	0.052632	0.052632	0.052632	0.052632	0.052632	0	0.052632	0.052632	0.052632	0.052632	0.052632	0.052632
					3	0.055556	0	0	0	0	0	0	0	0	0	0	0	0	0	0.055556	0	0	0	0	0	0	0	0	0	0	0	0	0	0.055556	0	0	0	0	0	0	0	0	0	0	0	0	0	0	0
				3	1	0	0	0	0	0	0	0	0	0	0	0	0	0	0	0	0	0	0	0	0	0	0	0	0	0.055556	0	0	0	0	0	0	0	0.055556	0	0	0	0	0	0.055556	0.055556	0.055556	0.055556	0.111111	0.055556
					2	0	0	0	0	0	0	0	0	0	0	0	0	0	0	0	0	0	0	0	0	0	0	0	0.052632	0.052632	0	0.052632	0.052632	0	0	0	0.052632	0.052632	0.052632	0	0.052632	0.052632	0.105263	0.052632	0.105263	0.157895	0.157895	0.157895	0.105263
					3	0.047619	0.047619	0.047619	0.047619	0.047619	0.047619	0.047619	0.047619	0.047619	0	0	0	0	0	0	0	0.047619	0	0	0	0	0.047619	0	0	0	0	0	0	0.047619	0	0	0	0	0	0	0.047619	0	0.047619	0	0	0.047619	0.095238	0.047619	0.047619
				4	1	0.166667	0.055556	0.055556	0.055556	0.055556	0.055556	0	0	0	0	0	0	0	0	0	0	0	0	0	0	0	0	0	0	0	0	0	0	0	0	0	0	0	0	0	0	0	0	0	0	0	0	0	0
					2	0	0	0	0	0	0	0	0	0	0	0	0	0	0	0	0	0	0	0	0	0	0	0	0	0	0	0	0	0	0	0	0	0	0	0	0	0	0	0	0	0	0	0	0
					3	0	0	0	0	0	0	0	0	0	0	0	0	0	0	0	0.058824	0	0	0	0	0	0	0	0	0	0	0	0	0	0	0	0	0	0	0	0	0	0	0	0	0.058824	0	0	0.058824
				5	1	0	0	0	0	0	0	0	0	0	0	0	0	0	0	0	0	0	0	0	0	0	0	0	0	0	0	0	0	0	0	0	0	0	0	0	0.05	0	0	0	0	0	0	0	0
					2	0	0	0	0	0	0	0.055556	0	0	0	0.055556	0	0	0	0	0	0	0	0	0	0	0	0	0	0	0	0	0	0	0	0	0	0	0	0	0	0	0	0	0	0	0	0	0
					3	0	0	0	0	0	0	0	0.0625	0	0	0	0	0	0	0	0	0	0	0	0	0	0	0	0	0	0	0	0	0	0	0	0	0	0	0	0	0	0	0	0	0	0	0	0
				6	1	0.294118	0.117647	0	0.058824	0	0.058824	0	0.058824	0.058824	0.058824	0.058824	0	0	0	0	0	0	0	0	0	0	0	0	0	0	0	0	0	0	0	0.058824	0	0	0	0	0	0	0.058824	0	0	0	0	0	0
					2	0.117647	0	0	0	0	0	0	0	0	0	0	0	0	0	0	0	0	0	0	0	0	0	0	0	0	0	0	0	0	0	0	0	0.058824	0.058824	0.058824	0.058824	0.058824	0.058824	0.058824	0.058824	0.058824	0.058824	0.058824	0.058824
					3	0	0	0	0	0	0	0	0	0.052632	0.052632	0.052632	0	0	0.052632	0	0	0.052632	0	0	0	0	0	0	0	0	0	0	0	0	0	0	0	0	0	0	0.052632	0.052632	0.052632	0	0.052632	0	0.052632	0	0
	BW25113_∆cysE	WT (PD1074)	∆cysE_200 uM OAS postadding	1	1	0.055556	0.055556	0.055556	0	0.055556	0.055556	0.055556	0	0	0.055556	0.055556	0.055556	0	0	0	0	0	0	0	0.055556	0.055556	0	0	0	0	0	0	0	0	0	0	0.055556	0	0	0	0	0	0	0	0	0	0	0	0
					2	0.111111	0	0	0	0	0	0	0	0	0	0	0	0	0	0	0	0	0	0	0	0	0	0	0	0	0	0	0	0.055556	0	0	0	0	0	0	0	0	0	0	0	0.055556	0	0	0
					3	0	0	0	0.058824	0.058824	0	0.058824	0	0	0	0	0	0	0	0	0	0	0	0	0	0	0	0	0	0	0	0	0	0	0	0	0	0	0	0	0	0	0	0	0	0	0	0	0
				2	1	0	0	0	0	0	0	0	0	0	0	0	0	0	0	0	0	0	0	0	0	0	0	0	0	0	0	0	0	0	0	0	0	0	0	0	0	0	0	0	0	0	0	0	0
					2	0.111111	0.111111	0.055556	0.055556	0.055556	0.055556	0.055556	0.055556	0.055556	0	0.055556	0	0.055556	0.055556	0	0	0	0	0	0	0	0	0	0	0	0	0	0	0	0	0	0	0	0.055556	0.055556	0	0.055556	0.055556	0	0	0	0	0.055556	0
					3	0.1	0	0.1	0	0	0	0.05	0	0	0	0	0.05	0	0	0	0	0	0	0	0	0	0	0	0	0	0	0	0	0	0	0	0	0	0	0	0.05	0	0.1	0	0	0	0	0	0
				3	1	0	0	0	0	0	0	0	0	0	0	0	0	0	0	0	0	0	0	0	0	0	0	0	0	0	0	0	0	0	0	0	0	0	0	0	0	0	0	0	0	0	0	0	0
					2	0.05	0.05	0.05	0.05	0.05	0.05	0.05	0.05	0.05	0.05	0.05	0.05	0	0	0.05	0	0	0	0	0	0.05	0	0	0	0	0	0	0	0	0	0	0.05	0.05	0.05	0.05	0.05	0.05	0.05	0	0.1	0	0	0	0.05
					3	0	0	0.055556	0.055556	0.055556	0.055556	0.055556	0.055556	0.055556	0.055556	0.055556	0.055556	0.055556	0	0.055556	0	0.055556	0.055556	0.055556	0.055556	0.055556	0	0.055556	0.055556	0	0	0	0	0	0	0.055556	0	0	0	0	0	0.055556	0	0	0.055556	0	0	0	0.055556
	BW25113_∆cysE	WT (PD1074)	∆cysE_Cys adding control	1	1	0	0	0	0	0	0	0	0	0	0	0	0	0	0	0	0	0	0	0	0	0	0	0.055556	0	0	0	0	0	0	0	0	0	0	0	0	0	0	0.055556	0	0	0	0.055556	0	0
					2	0	0	0	0	0	0	0	0	0	0	0	0	0	0	0	0	0	0	0	0	0	0	0	0	0	0	0	0	0	0	0	0.055556	0	0	0	0	0	0	0	0	0	0	0	0
				2	1	0	0.058824	0.058824	0	0	0	0	0	0	0	0	0	0	0	0	0	0	0.058824	0	0	0	0	0	0	0	0.058824	0	0	0.058824	0	0.058824	0.058824	0.058824	0.058824	0.058824	0.058824	0.058824	0	0.058824	0.058824	0	0.058824	0.058824	0
					2	0	0	0.0625	0.0625	0	0.0625	0.0625	0	0.0625	0	0	0	0.0625	0	0	0	0	0	0	0	0	0	0	0.0625	0.0625	0	0	0	0.0625	0.0625	0.0625	0.0625	0.0625	0	0	0.0625	0.0625	0.0625	0.0625	0.0625	0	0.0625	0	0.125
					3	0	0	0	0	0	0	0	0	0	0	0	0	0	0	0	0	0	0	0	0	0	0	0	0	0	0	0	0	0	0	0	0	0	0	0	0	0	0	0	0	0	0	0	0
				3	1	0	0	0	0	0	0	0	0	0	0	0	0	0	0	0	0	0	0	0	0	0	0	0	0	0	0	0	0	0	0	0	0	0	0	0	0	0	0	0	0	0	0	0	0
					2	0	0.117647	0	0	0	0	0	0	0	0	0	0	0	0	0	0	0	0	0	0	0	0	0	0	0	0	0	0.117647	0	0	0.058824	0.176471	0	0.058824	0.058824	0.117647	0.058824	0.058824	0.058824	0	0	0.117647	0.058824	0.058824
					3	0	0	0	0	0	0	0	0	0	0	0	0	0	0	0	0	0	0	0	0	0	0	0	0	0	0	0	0	0	0	0	0	0	0	0	0	0	0.058824	0	0	0.117647	0.058824	0	0.117647
				4	1	0	0	0	0	0	0	0	0	0	0	0	0	0	0	0	0	0	0	0	0	0	0	0	0	0	0	0	0	0	0	0	0	0	0	0	0	0	0	0	0	0	0	0	0
					2	0	0	0	0	0	0	0	0	0	0	0	0	0	0	0	0	0	0.055556	0.055556	0.055556	0.055556	0.055556	0.055556	0.055556	0	0	0	0	0	0	0	0	0.055556	0	0	0	0	0.055556	0	0	0.111111	0	0.111111	0.055556
					3	0	0	0	0	0	0	0	0	0	0	0	0	0	0	0	0	0	0	0	0	0	0	0	0	0	0	0	0	0	0	0	0	0	0	0	0	0	0	0	0	0	0	0	0
				5	1	0.058824	0.058824	0	0	0	0	0	0	0	0	0	0	0	0	0	0	0	0	0	0	0	0	0	0	0	0	0	0	0	0	0	0	0	0	0	0	0	0	0	0	0	0	0	0.058824
					2	0.05	0.05	0.05	0	0	0	0	0	0	0	0	0	0.05	0	0	0.05	0	0	0	0	0	0	0	0	0	0.05	0.05	0.05	0	0	0.05	0.05	0	0	0	0.05	0.1	0.1	0.05	0	0.15	0.1	0.05	0.05
					3	0	0	0	0	0	0	0	0	0	0	0	0	0	0	0	0	0	0	0	0	0	0	0	0	0	0.055556	0	0.111111	0	0	0	0	0	0	0	0	0	0	0	0	0	0	0	0
				6	1	0	0	0	0	0	0	0	0	0	0	0	0	0	0	0	0	0	0	0	0	0	0	0	0	0	0	0	0.05	0	0	0	0	0	0	0.05	0.05	0	0.05	0.05	0.05	0.05	0.05	0.05	0
					2	0.055556	0	0	0	0	0	0.055556	0.055556	0	0	0	0	0	0	0	0	0	0	0	0	0	0	0	0	0	0	0	0	0	0	0	0	0	0	0.055556	0.055556	0.055556	0.055556	0.055556	0	0.055556	0.055556	0.055556	0.055556
					3	0	0	0	0	0	0	0	0	0	0	0	0	0	0	0	0	0	0	0	0	0	0	0	0	0	0	0	0	0	0	0	0	0.047619	0	0	0	0.047619	0.047619	0.047619	0.047619	0.047619	0.047619	0	0.047619
	BW25113_∆cysE	WT (PD1074)	∆cysE_200 uM cys preadding	1	1	0.05	0.05	0.05	0.05	0.05	0.05	0	0	0	0	0	0	0	0	0	0	0	0	0	0	0	0	0	0	0.05	0	0	0	0	0	0	0	0	0	0.05	0	0	0	0	0	0	0	0	0
					2	0	0	0.052632	0	0	0	0	0	0	0	0.052632	0	0.052632	0.052632	0.052632	0	0.052632	0.052632	0	0	0	0	0	0	0	0	0	0	0	0	0	0	0	0	0	0	0	0	0	0	0	0	0	0
					3	0	0	0	0	0	0	0	0	0.05	0	0.05	0	0	0	0	0	0	0	0	0	0	0	0	0	0	0	0	0	0	0.05	0.05	0.05	0.05	0.05	0	0.1	0.1	0.1	0	0	0	0	0	0
				2	1	0	0	0	0	0	0	0	0	0	0	0	0	0	0	0	0	0	0	0	0	0	0	0	0	0	0	0	0	0	0	0	0	0	0	0	0	0	0	0	0	0	0	0	0
					2	0.052632	0.052632	0	0	0	0	0	0	0	0	0	0	0.052632	0	0.052632	0	0	0	0	0	0	0.052632	0.052632	0.052632	0	0	0	0	0.052632	0	0	0	0	0	0	0	0	0	0	0.052632	0	0.052632	0	0
					3	0.052632	0	0	0	0	0	0	0	0	0	0	0	0	0	0	0.052632	0	0	0	0	0	0	0	0	0	0	0	0	0.052632	0	0	0	0	0	0	0	0	0	0	0	0	0	0	0
				3	1	0	0	0	0	0	0	0	0	0	0	0	0	0	0	0	0	0	0	0	0	0	0	0	0	0	0	0	0	0	0	0	0	0	0	0	0	0	0	0.05	0.05	0	0.05	0.05	0
					2	0.047619	0.047619	0.047619	0.047619	0.047619	0.047619	0.047619	0.047619	0	0	0	0	0	0	0	0	0	0	0	0	0	0	0	0	0	0	0	0	0	0	0	0	0	0	0	0	0	0.047619	0	0.047619	0	0	0	0
					3	0	0	0	0	0	0	0	0	0	0	0	0	0	0	0	0	0	0	0	0	0	0	0	0	0	0	0	0	0	0	0	0	0	0	0	0.0588235	0	0	0	0	0	0	0	0
	BW25113_∆cysE	WT (PD1074)	∆cysE_50 uM cys postadding	1		0	0	0	0	0	0	0	0	0	0	0	0	0	0	0	0	0	0	0	0	0	0	0	0	0	0	0	0	0	0	0	0	0	0	0	0	0	0	0	0	0	0	0	0
					1	0	0	0	0	0	0	0	0	0	0	0.052632	0	0	0	0	0	0	0	0	0	0.052632	0	0	0	0	0	0	0	0	0	0	0	0	0	0	0.052632	0.052632	0.052632	0.052632	0.105263	0	0	0	0
					2	0	0	0	0	0	0	0	0	0	0	0	0	0	0	0	0	0	0	0	0	0	0	0	0	0	0	0	0	0	0	0.055556	0	0	0	0	0	0	0	0.055556	0	0	0	0	0
				2	1	0.111111	0.111111	0.055556	0.055556	0	0.055556	0.055556	0.111111	0.111111	0.055556	0.055556	0.111111	0.055556	0.055556	0	0	0	0	0.055556	0.055556	0.111111	0	0.055556	0	0.055556	0	0	0	0	0	0	0.111111	0.055556	0.055556	0.111111	0.111111	0.111111	0.111111	0.111111	0.111111	0.055556	0.222222	0.111111	0.055556
					2	0	0	0	0	0	0	0	0	0	0	0	0.055556	0	0	0	0	0	0	0	0	0	0	0	0	0	0	0	0.055556	0.055556	0.055556	0	0	0	0	0	0	0.055556	0.055556	0.055556	0.111111	0.055556	0	0	0.111111
					3	0	0	0	0	0	0	0	0	0	0	0	0	0	0	0	0	0	0	0	0	0	0	0	0	0	0	0	0	0	0	0	0	0	0	0	0	0	0	0	0	0	0	0	0
				3	1	0.047619	0	0	0	0	0	0	0	0	0.047619	0	0.047619	0	0.047619	0.047619	0	0.047619	0	0	0.047619	0.047619	0.047619	0.047619	0.047619	0.047619	0	0	0	0.047619	0	0	0	0	0	0	0	0.047619	0	0	0	0.047619	0.047619	0.047619	0
					2	0.227273	0.136364	0.136364	0.090909	0.045455	0	0	0	0.045455	0.045455	0.045455	0.045455	0	0.045455	0.045455	0.045455	0.045455	0	0.045455	0	0	0.045455	0	0	0	0	0.045455	0	0.045455	0.045455	0.045455	0.045455	0	0	0	0	0	0	0	0	0	0	0	0
					3	0	0	0	0	0	0	0	0	0	0	0	0	0	0	0	0	0	0	0	0	0	0	0	0	0	0	0	0	0	0	0	0	0	0	0	0	0	0	0	0	0	0	0	0
				4	1	0	0	0	0	0	0	0	0	0	0	0	0	0	0	0	0	0	0	0	0.055556	0	0	0	0	0	0	0	0	0	0	0	0	0	0	0	0	0	0	0	0	0	0	0	0
					2	0	0	0	0	0	0	0	0	0	0	0	0	0	0	0	0	0	0	0	0	0	0	0	0	0	0	0	0	0	0	0	0	0	0	0	0	0	0	0.058824	0	0	0	0	0
					3	0	0	0	0	0	0	0	0	0	0	0	0	0	0	0	0	0	0	0	0	0	0	0	0	0	0	0	0	0	0	0	0	0	0.055556	0.055556	0	0	0	0.055556	0.055556	0.055556	0.055556	0	0
	BW25113_WT	WT (PD1074)	BW25113_Cys_adding control	1	1	0.052632	0.052632	0	0.052632	0.052632	0	0.052632	0.052632	0	0	0	0	0	0	0	0	0	0	0	0	0	0	0	0	0	0	0	0	0	0	0	0	0	0	0	0	0	0	0	0	0	0	0	0
					2	0.157895	0.105263	0.105263	0.105263	0.052632	0.105263	0.105263	0.105263	0.052632	0.052632	0.052632	0	0	0	0	0	0	0	0	0	0	0	0	0	0	0	0	0	0	0	0	0	0.052632	0.052632	0	0	0	0	0	0	0	0	0	0
					3	0	0	0	0	0	0	0	0	0	0	0	0	0	0	0	0	0	0	0	0	0	0	0	0	0	0	0	0	0	0	0	0	0	0	0	0	0	0	0	0	0	0	0	0.055556
				2	1	0	0	0	0	0	0	0	0	0	0	0	0	0	0	0	0	0	0	0	0	0	0	0	0	0	0	0	0	0	0	0	0	0	0	0	0	0	0	0.047619	0	0	0	0	0.047619
					2	0	0	0	0	0	0	0	0	0	0	0	0	0	0	0	0	0	0	0	0	0	0	0	0	0	0.047619	0.047619	0.047619	0	0	0.047619	0	0	0.047619	0	0.047619	0	0.047619	0.047619	0.047619	0	0.047619	0.047619	0
					3	0	0	0	0	0	0	0	0	0	0	0	0	0	0	0	0	0	0	0	0	0.052632	0	0	0	0	0	0	0	0	0	0	0	0	0	0	0	0	0	0	0	0	0	0	0
				3	1	0	0	0	0	0	0	0	0	0	0	0	0	0	0	0	0	0	0	0	0	0	0	0	0	0	0	0	0	0	0	0	0	0	0	0	0	0	0	0	0	0	0	0	0
					2	0	0.045455	0	0	0	0	0	0	0	0	0	0	0	0	0	0	0	0	0	0	0	0	0	0	0	0	0	0	0	0	0	0	0	0	0	0	0	0	0	0	0	0	0	0
					3	0	0	0	0	0	0	0	0	0	0	0	0	0	0	0	0	0	0	0	0	0	0	0	0	0	0	0	0	0	0	0	0	0	0	0	0	0	0	0	0	0	0	0	0
				4	1	0	0	0	0	0	0	0	0	0	0	0	0	0	0	0	0	0	0	0	0	0	0	0	0	0	0	0	0	0	0	0	0	0	0	0	0	0	0	0	0	0	0	0	0
					2	0	0	0	0	0	0	0	0	0	0	0	0	0	0	0	0	0	0	0	0	0	0	0	0	0	0	0	0	0	0	0	0	0	0	0	0	0	0	0	0	0	0	0	0
					3	0	0	0	0	0	0	0	0	0	0	0	0	0	0	0	0	0	0	0	0	0	0	0	0	0	0	0	0	0	0	0	0	0	0	0	0	0	0	0	0	0	0	0	0
	BW25113_WT	WT (PD1074)	BW25113_200 uM_Cys_preadding	1	1	0	0	0	0	0	0	0	0	0	0	0	0	0	0	0	0	0	0	0	0	0	0	0	0	0.058824	0	0	0	0	0	0	0	0	0	0	0	0	0	0	0	0	0	0	0
					2	0.166667	0.166667	0.111111	0.111111	0.055556	0.055556	0.055556	0.055556	0	0	0	0	0	0	0	0	0	0	0	0	0	0	0	0	0	0	0	0	0	0	0	0	0	0	0	0	0	0.055556	0	0	0.055556	0.055556	0	0
					3	0.058824	0.058824	0	0	0	0	0	0.058824	0.058824	0	0	0	0	0.058824	0.058824	0.058824	0	0	0	0	0	0	0	0	0	0	0	0	0	0	0.058824	0.058824	0.058824	0.058824	0.058824	0.058824	0.058824	0.058824	0.058824	0.058824	0.058824	0	0.117647	0.058824
				2	1	0	0	0	0	0	0	0	0	0	0	0	0	0	0	0	0	0	0	0.052632	0.052632	0.052632	0.052632	0	0	0.052632	0.052632	0.052632	0	0	0	0	0	0	0	0	0	0	0	0	0	0	0	0	0
					2	0	0	0	0	0	0	0	0	0	0	0	0	0	0	0	0	0	0	0	0	0	0	0	0	0	0	0	0	0	0	0	0	0	0	0	0	0	0	0	0	0	0.055556	0	0
					3	0	0	0	0	0	0	0	0	0	0	0	0	0	0	0	0	0	0	0	0	0	0	0	0	0	0.05	0	0	0	0	0	0	0	0	0	0	0	0	0	0	0	0	0	0
				3	1	0.111111	0	0.055556	0	0.111111	0.111111	0.055556	0.111111	0.055556	0.055556	0.111111	0.111111	0.111111	0.111111	0.055556	0.055556	0.111111	0.055556	0.055556	0.055556	0	0	0	0	0	0	0	0.055556	0.055556	0	0.055556	0	0.055556	0.055556	0.055556	0	0	0	0	0	0.055556	0	0	0.055556
					2	0.05	0.1	0.1	0.1	0.1	0.1	0.1	0.05	0.05	0.05	0.05	0.05	0.05	0.05	0.05	0	0	0	0.05	0.05	0	0	0	0	0	0	0	0	0.05	0	0.05	0	0.05	0.05	0	0.05	0.05	0.05	0	0	0	0	0	0
					3	0	0	0	0	0	0	0	0	0	0	0	0	0	0	0	0	0	0	0	0	0	0	0	0	0	0	0	0	0	0	0	0	0	0	0.055556	0	0	0	0.055556	0	0	0	0.111111	0.055556
	BW25113_WT	WT (PD1074)	BW25113_50 uM_Cys_postadding	1	1	0	0	0	0	0	0	0	0	0	0	0	0	0	0	0	0	0	0	0	0	0	0	0	0	0	0	0	0	0	0	0	0	0	0	0	0	0	0	0	0	0	0	0	0
					2	0.05	0.1	0	0.05	0	0	0	0	0	0	0	0	0	0	0	0	0	0	0	0	0	0.05	0	0	0	0	0	0	0	0	0	0	0	0	0	0	0	0	0.05	0	0	0.05	0	0
					3	0	0	0	0	0	0	0	0	0	0	0	0	0	0	0	0	0	0	0	0	0	0	0	0	0	0	0	0	0	0	0	0	0	0	0	0	0	0	0	0	0	0	0	0
				2	1	0.157895	0.052632	0	0.052632	0.105263	0	0	0	0	0	0	0	0	0	0	0	0	0.052632	0	0.105263	0	0	0	0.052632	0.105263	0.105263	0	0.052632	0	0	0.052632	0.052632	0.105263	0	0.052632	0.052632	0.052632	0.052632	0	0.105263	0.052632	0.052632	0.052632	0.052632
					2	0	0.047619	0	0	0	0.047619	0	0	0.047619	0	0	0	0	0	0	0	0	0	0	0	0	0	0	0	0	0.047619	0	0	0	0	0	0	0	0.047619	0	0	0	0	0	0	0.142857	0.047619	0	0
					3	0	0	0	0	0	0	0	0	0	0	0	0	0	0	0	0.058824	0	0	0	0	0	0	0.058824	0	0	0	0	0	0	0	0	0	0	0	0	0	0	0	0	0	0	0	0	0
				3	1	0.095238	0.142857	0.047619	0.047619	0.047619	0.047619	0	0	0	0	0	0	0	0	0	0	0	0	0	0	0	0.047619	0	0	0	0	0	0.047619	0.047619	0	0	0	0	0	0	0	0	0	0	0	0	0.047619	0	0
					2	0	0	0	0	0	0	0	0	0	0	0	0	0	0	0	0	0	0	0	0	0	0	0	0	0	0	0	0	0	0	0	0	0	0	0	0	0	0	0	0	0	0	0	0
					3	0	0	0	0	0	0	0	0	0	0	0	0	0	0	0	0	0	0	0	0	0	0	0	0	0	0	0	0	0	0	0	0	0	0	0	0	0	0	0	0	0	0	0	0
				4	1	0	0	0	0	0	0	0.066667	0	0.066667	0	0	0	0	0	0	0	0	0	0	0	0	0	0	0	0	0	0	0	0	0	0	0	0	0	0	0	0	0.066667	0.066667	0.066667	0.066667	0.066667	0.066667	0
					2	0	0	0	0	0.052632	0	0.052632	0	0.052632	0	0	0	0	0	0	0	0	0	0	0	0	0	0	0	0	0	0	0	0	0	0	0	0	0	0	0	0	0.052632	0.052632	0.052632	0.052632	0.052632	0.052632	0
	BW25113_WT	WT (PD1074)	BW25113_OAS_adding control	1	1	0	0	0	0	0	0	0	0	0	0	0	0	0	0	0	0	0	0	0	0	0.055556	0	0	0	0	0	0	0	0	0	0	0	0	0	0	0	0	0	0	0	0	0	0	0
					2	0	0	0	0	0	0	0	0	0	0	0	0.055556	0	0	0	0	0	0	0	0	0	0	0	0	0	0.055556	0	0.055556	0.055556	0	0	0	0	0	0	0	0	0	0	0	0	0	0	0
					3	0	0	0	0	0	0	0	0	0	0	0	0	0	0	0	0	0	0.055556	0	0	0	0	0	0	0	0	0	0	0	0	0	0	0	0	0	0	0	0	0	0	0	0	0	0
				2	1	0.047619	0.047619	0.047619	0.047619	0.047619	0.047619	0.047619	0.047619	0.047619	0	0	0	0	0	0	0	0	0	0	0	0	0.047619	0	0	0	0	0.047619	0	0.047619	0	0	0	0	0	0	0.047619	0.047619	0	0	0	0	0	0	0
					2	0	0	0	0	0	0	0	0	0	0	0	0	0	0	0	0	0	0	0	0	0	0	0	0	0	0	0	0	0	0	0	0	0	0	0.05	0.05	0.05	0.05	0	0.05	0.05	0	0	0.05
					3	0	0	0	0	0	0	0	0	0	0	0	0	0	0	0	0	0	0	0	0	0	0	0	0	0	0	0	0	0	0	0	0	0	0	0	0	0	0	0	0	0	0	0	0
				3	1	0	0	0	0	0	0	0	0	0	0	0	0	0	0	0	0	0	0	0	0	0	0	0	0	0	0	0	0.052632	0	0	0	0	0	0	0	0	0	0	0	0	0	0	0	0
					2	0	0	0	0	0	0	0	0	0	0	0	0	0	0	0	0	0	0	0	0	0	0	0	0	0	0	0	0	0	0	0	0	0	0	0	0	0	0	0	0	0	0	0	0
					3	0	0	0	0	0	0	0	0	0	0	0	0	0	0	0	0	0	0	0	0	0	0	0	0	0	0	0	0	0	0	0	0	0	0	0	0	0	0	0	0	0	0	0	0
				4	1	0	0	0	0	0	0	0	0	0	0	0	0	0	0	0.047619	0	0	0	0	0	0	0	0	0	0	0	0	0	0	0	0	0	0	0.047619	0	0.047619	0	0	0	0	0	0	0	0
					2	0	0	0	0	0	0	0	0	0	0	0	0	0	0	0	0	0	0	0	0	0	0	0	0	0	0	0	0	0	0	0.05	0	0	0	0	0	0	0	0	0	0	0	0	0
					3	0	0	0	0	0	0	0	0	0	0	0	0	0	0	0	0	0	0	0	0	0	0	0	0	0	0	0	0	0	0	0	0	0	0	0.05	0	0	0	0	0	0	0	0	0
	BW25113_WT	WT (PD1074)	BW25113_200 uM_OAS_preadding	1	1	0	0	0	0	0	0	0	0	0	0	0	0	0	0	0	0	0	0	0.055556	0	0	0	0	0	0	0	0	0	0	0	0	0	0	0	0	0	0	0	0	0	0	0	0	0
					2	0.111111	0	0	0	0	0	0	0	0	0	0	0	0	0	0	0	0	0	0	0	0	0	0	0	0	0	0	0	0	0.055556	0	0	0	0	0	0	0	0	0	0	0	0	0	0
					3	0.058824	0	0	0	0	0	0	0	0	0	0	0	0	0	0	0	0	0	0	0	0	0	0	0	0	0	0	0	0	0	0	0	0	0	0	0	0	0	0	0	0	0	0	0.058824
				2	1	0	0	0	0	0	0	0	0	0	0	0	0	0	0	0	0	0	0	0	0	0	0	0	0	0	0	0	0	0	0	0	0	0	0	0	0	0	0	0	0	0	0	0	0
					2	0.052632	0.052632	0.052632	0.052632	0.052632	0.105263	0.052632	0.052632	0.105263	0	0.052632	0.052632	0.052632	0.052632	0	0	0.052632	0.052632	0.052632	0	0	0	0	0	0	0	0	0	0.052632	0	0	0	0	0	0	0	0	0	0	0	0	0	0	0
					3	0.055556	0	0	0	0	0	0	0	0	0	0	0	0	0	0	0	0.055556	0	0	0	0	0	0	0	0	0	0	0	0	0	0	0	0	0	0.055556	0	0	0	0	0	0	0	0	0
				3	1	0.05	0.05	0.1	0.1	0.1	0.1	0.1	0.15	0.05	0.1	0.05	0	0	0	0.05	0	0	0	0	0	0	0	0	0	0.05	0	0.05	0	0	0	0.05	0.05	0.1	0.05	0.1	0.05	0.1	0.1	0.05	0	0.05	0	0.05	0.1
					2	0	0	0	0	0	0	0	0	0	0	0	0	0	0	0	0	0	0	0	0	0	0	0	0	0	0	0	0	0	0	0	0	0	0	0	0	0	0	0	0	0	0	0	0
					3	0	0	0	0	0	0	0	0	0	0	0	0	0	0	0	0	0	0	0	0	0	0	0	0	0	0	0	0	0	0	0	0	0	0	0	0	0	0	0	0	0	0	0.055556	0.055556
	BW25113_WT	WT (PD1074)	BW25113_200 uM_OAS_postadding	1	1	0	0	0	0	0	0	0	0	0	0	0	0	0	0	0	0	0	0	0	0	0	0	0	0	0	0	0	0	0	0	0	0	0	0	0	0	0	0	0	0	0	0	0	0
					2	0.052632	0.052632	0	0	0	0	0	0	0	0	0	0	0	0	0	0	0	0	0	0	0	0.052632	0	0.052632	0	0	0	0	0	0	0	0	0	0	0	0	0	0.052632	0	0	0	0	0	0
					3	0	0	0	0	0	0	0	0	0	0	0	0	0	0	0	0	0	0.052632	0.052632	0	0.052632	0	0	0	0	0	0	0	0	0	0	0	0	0	0	0	0	0	0	0	0	0	0	0.052632
				2	1	0	0	0	0	0	0	0	0	0	0	0	0	0	0	0	0	0	0	0	0	0	0	0	0	0	0	0	0	0	0	0	0	0	0	0	0	0	0	0	0	0	0	0	0
					2	0	0	0	0	0	0	0	0	0	0	0	0	0	0	0	0	0	0	0	0	0	0	0	0	0	0	0	0	0	0	0	0	0	0	0	0	0	0	0	0	0	0	0	0
					3	0	0	0	0	0	0	0	0	0	0	0	0	0	0	0	0	0	0	0	0	0	0	0	0	0	0	0	0	0	0	0	0	0	0	0	0	0	0	0	0	0	0	0	0
				3	1	0	0	0	0	0	0.052632	0	0	0	0	0	0	0	0	0	0	0	0	0	0	0	0	0	0	0	0	0	0	0	0	0	0	0	0	0	0	0	0	0	0	0	0	0	0
					2	0	0	0	0	0	0	0	0	0	0	0	0	0	0	0	0	0	0	0	0	0	0	0	0	0	0	0	0	0	0	0	0	0	0	0	0	0	0	0	0	0	0	0	0
					3	0	0	0	0	0	0	0	0.055556	0	0	0	0	0	0	0	0	0	0	0	0	0	0	0	0	0	0	0	0	0	0	0	0	0.055556	0.055556	0.055556	0.055556	0.055556	0.055556	0.055556	0.055556	0	0.055556	0	0.055556
	BW25113_∆crp	WT (PD1074)	∆crp_Cys_adding control	1	1	0	0	0	0	0	0	0	0	0	0	0	0	0	0	0	0	0	0	0	0	0	0	0	0	0	0.0588235	0	0.0588235	0	0	0	0.0588235	0	0	0	0	0	0	0	0	0	0	0	0
					2	0	0	0	0	0	0	0	0	0	0	0	0	0.142857	0	0	0.0714286	0.0714286	0.142857	0.0714286	0.0714286	0	0	0	0	0	0	0	0.0714286	0.0714286	0	0	0	0	0.0714286	0.0714286	0	0	0.142857	0	0.214286	0.0714286	0	0.142857	0.0714286
				2	1	0	0	0	0	0	0	0	0	0	0	0	0	0	0	0	0	0	0	0	0.0625	0	0	0	0	0	0	0	0	0	0	0	0	0	0.125	0	0	0.0625	0	0	0.125	0	0.0625	0.0625	0.125
					2	0.125	0.0625	0	0	0	0	0	0	0	0	0.0625	0	0	0	0	0	0	0	0	0	0	0	0	0	0	0	0	0	0	0.0625	0	0	0	0	0	0	0.0625	0	0	0	0.125	0.0625	0.0625	0
					3	0.0588235	0	0	0.0588235	0	0	0	0	0	0	0	0	0	0	0	0.0588235	0	0	0	0.117647	0.0588235	0.176471	0	0	0.0588235	0	0.117647	0	0.0588235	0.0588235	0.0588235	0	0.0588235	0.0588235	0.117647	0	0	0.117647	0.176471	0.0588235	0.117647	0.0588235	0.117647	0.0588235
				3	1	0.1875	0.0625	0	0.0625	0	0	0	0	0	0.0625	0.0625	0.0625	0.0625	0	0.0625	0	0	0	0	0	0	0	0	0	0	0	0	0	0	0	0	0	0	0	0.0625	0	0	0	0.0625	0	0	0.0625	0.0625	0
					2	0.176471	0.0588235	0.0588235	0	0	0	0.0588235	0	0	0.0588235	0.0588235	0.0588235	0	0	0.0588235	0.0588235	0	0	0	0	0	0	0	0	0	0	0.0588235	0	0	0	0	0	0	0.0588235	0	0.117647	0.0588235	0	0.0588235	0	0.0588235	0.0588235	0	0.117647
					3	0	0.0625	0	0	0.0625	0	0	0	0	0	0	0	0	0	0	0	0	0	0	0	0	0	0	0	0.0625	0	0	0.0625	0.0625	0.125	0	0.0625	0.0625	0.125	0.0625	0.125	0.125	0.125	0.1875	0.125	0.125	0	0.125	0.125
	BW25113_∆crp	WT (PD1074)	∆crp_200 uM Cys_preadding	1	1	0.0625	0.0625	0.0625	0	0.125	0	0	0	0	0	0	0	0	0	0	0	0	0	0	0	0	0	0	0	0	0	0	0	0	0	0	0	0.0625	0	0.0625	0	0	0	0	0	0	0	0	0
					2	0.0769231	0.153846	0.0769231	0.0769231	0	0	0	0.0769231	0.0769231	0	0	0	0.0769231	0	0.153846	0	0.0769231	0.0769231	0	0.0769231	0.0769231	0	0.0769231	0	0.230769	0.153846	0.230769	0.0769231	0.307692	0.153846	0.307692	0.230769	0.0769231	0.0769231	0.0769231	0.0769231	0	0.0769231	0.0769231	0.153846	0.153846	0.307692	0.307692	0.230769
					3	0	0	0	0	0	0	0	0	0	0	0	0	0	0	0	0	0	0	0	0	0	0	0	0	0.0666667	0	0	0	0	0	0	0	0	0	0.0666667	0	0	0.0666667	0	0	0	0	0	0
				2	1	0.166667	0.0555556	0.111111	0.111111	0.111111	0.0555556	0.0555556	0	0.111111	0.0555556	0.0555556	0.111111	0.0555556	0.0555556	0	0	0	0	0	0	0	0	0	0	0	0	0	0	0	0	0	0	0	0	0	0	0.0555556	0.0555556	0.0555556	0.0555556	0.0555556	0	0	0
					2	0.210526	0.157895	0.157895	0.157895	0.157895	0.157895	0.105263	0.105263	0.105263	0.105263	0	0.105263	0	0.0526316	0.0526316	0	0.105263	0.210526	0.105263	0.105263	0.0526316	0.0526316	0.0526316	0	0.0526316	0	0	0	0	0	0	0	0	0.0526316	0	0.0526316	0	0	0.0526316	0.105263	0.0526316	0	0.0526316	0.0526316
					3	0	0.0555556	0.0555556	0.0555556	0	0	0.0555556	0.0555556	0	0	0	0	0	0.0555556	0	0	0	0	0	0.0555556	0.0555556	0	0	0.0555556	0.0555556	0.0555556	0	0	0	0.0555556	0.111111	0.111111	0.0555556	0	0	0.0555556	0.0555556	0.0555556	0.0555556	0	0.0555556	0.0555556	0.166667	0
				3	1	0.117647	0.117647	0.0588235	0.117647	0.176471	0.0588235	0.117647	0.117647	0.0588235	0	0	0	0	0	0	0	0.0588235	0.0588235	0.0588235	0.0588235	0.0588235	0.0588235	0	0	0	0.0588235	0.0588235	0.0588235	0.0588235	0.0588235	0	0.0588235	0.117647	0.0588235	0.0588235	0	0.176471	0.176471	0.176471	0.0588235	0.176471	0.176471	0.117647	0.117647
					2	0.375	0.1875	0.125	0.0625	0.0625	0.1875	0.1875	0.1875	0.125	0.125	0.125	0.125	0.125	0.125	0.1875	0.1875	0.1875	0.25	0.125	0.125	0.125	0.125	0.125	0.0625	0.0625	0.0625	0.125	0.0625	0.0625	0.0625	0.0625	0.0625	0.0625	0.125	0.1875	0.1875	0.0625	0.0625	0.125	0.1875	0.0625	0.25	0.125	0.125
					3	0.117647	0	0	0	0	0	0	0	0	0	0	0.0588235	0	0	0	0	0	0	0	0	0.0588235	0	0.0588235	0	0	0	0	0	0	0	0.0588235	0	0	0	0	0.0588235	0	0	0	0.0588235	0.0588235	0.0588235	0	0.0588235
	BW25113_∆crp	WT (PD1074)	∆crp_OAS_adding control	1	1	0.1875	0.125	0.125	0.125	0.125	0.1875	0.1875	0.125	0.125	0.1875	0.25	0.1875	0.125	0	0.0625	0.0625	0	0	0	0	0	0	0	0	0	0	0	0	0	0	0.0625	0.0625	0	0	0	0	0.0625	0.0625	0	0.125	0.0625	0.0625	0.0625	0.125
					2	0.111111	0.055556	0.055556	0.055556	0.055556	0.055556	0.055556	0.055556	0.055556	0.055556	0.111111	0.055556	0.055556	0.111111	0.111111	0.055556	0	0	0.055556	0.055556	0.055556	0.055556	0.055556	0.055556	0.055556	0.055556	0.055556	0.055556	0.055556	0.055556	0.055556	0	0	0.055556	0	0.055556	0	0	0	0	0	0.055556	0	0.055556
					3	0	0	0	0	0	0	0	0	0	0	0	0	0	0	0	0	0	0	0	0	0	0	0.058824	0	0	0	0	0.058824	0.058824	0.058824	0.058824	0.058824	0.058824	0	0	0.058824	0.058824	0	0	0	0	0.117647	0	0
				2	1	0	0	0	0	0	0	0	0	0	0	0	0	0	0	0	0	0	0	0	0	0	0	0	0	0	0	0	0	0	0	0	0	0	0	0	0	0	0	0	0	0	0	0	0.052632
					2	0.058824	0	0	0	0	0	0	0	0	0	0	0	0	0	0	0	0	0	0	0	0	0	0	0	0.058824	0.058824	0	0.058824	0	0	0.058824	0.058824	0.117647	0.058824	0	0.058824	0.117647	0.058824	0.058824	0.058824	0.176471	0	0.117647	0.117647
					3	0.055556	0.055556	0.055556	0.055556	0	0	0	0	0	0	0	0	0	0	0	0	0.055556	0	0	0	0	0	0	0	0	0.055556	0	0	0	0	0	0	0.055556	0.055556	0.055556	0.055556	0	0	0.055556	0.055556	0	0	0.055556	0.055556
				3	1	0	0	0	0	0	0	0	0	0	0	0	0	0	0	0	0	0	0	0	0	0	0	0	0	0	0	0	0	0	0	0	0	0	0	0	0	0.0625	0	0.125	0.0625	0	0.0625	0.125	0
					2	0.266667	0.2	0.066667	0.2	0.2	0.2	0.066667	0.133333	0.133333	0.133333	0.133333	0.133333	0.066667	0	0.066667	0.066667	0	0.066667	0.066667	0	0.066667	0	0.066667	0.066667	0.066667	0.066667	0.066667	0.066667	0.066667	0	0.066667	0	0	0	0.066667	0.066667	0	0	0	0	0.133333	0.066667	0	0.066667
					3	0	0	0	0	0	0	0	0	0	0	0	0	0	0	0	0	0	0	0	0	0	0	0	0	0	0	0	0	0	0	0	0.055556	0	0	0	0.055556	0	0.055556	0	0	0	0	0.055556	0
	BW25113_∆crp	WT (PD1074)	∆crp_200 uM OAS_preadding	1	1	0.166667	0.111111	0.111111	0.111111	0.111111	0.055556	0.055556	0.055556	0.055556	0.055556	0.055556	0.055556	0.055556	0.055556	0.055556	0	0	0	0	0	0	0	0	0	0	0	0	0	0	0	0.055556	0.055556	0	0.055556	0	0	0.055556	0	0.055556	0.055556	0	0	0.111111	0.055556
					2	0.166667	0.166667	0.055556	0	0	0	0.055556	0.055556	0	0.055556	0	0.055556	0.055556	0.111111	0.111111	0.055556	0.055556	0.055556	0.055556	0.111111	0.111111	0	0.055556	0.111111	0	0.055556	0.055556	0	0	0	0	0	0	0	0	0	0.055556	0	0	0	0	0.055556	0	0
					3	0	0	0	0	0	0	0	0	0	0	0	0	0	0	0	0	0	0	0	0	0	0	0	0	0.0625	0	0	0	0	0	0.0625	0	0	0	0	0	0.0625	0	0	0.0625	0	0.0625	0	0.0625
				2	1	0	0.055556	0	0	0	0.111111	0.055556	0.055556	0.055556	0.055556	0.055556	0	0	0	0.055556	0.055556	0	0	0	0	0	0	0	0	0	0	0	0	0.055556	0.055556	0.055556	0	0.055556	0.055556	0	0.055556	0	0	0	0.055556	0.055556	0.055556	0.055556	0
					2	0	0.055556	0.055556	0.111111	0.055556	0	0.055556	0	0.055556	0.055556	0.055556	0	0	0	0.055556	0.055556	0.055556	0	0.055556	0.055556	0.055556	0.055556	0.055556	0.055556	0.055556	0	0	0	0	0	0	0	0.055556	0	0.055556	0	0.055556	0.055556	0	0	0	0.055556	0	0
					3	0.052632	0.052632	0.052632	0	0.052632	0	0	0	0	0	0	0	0	0	0	0	0	0.052632	0.052632	0.052632	0.052632	0.105263	0.052632	0.052632	0.052632	0.052632	0.052632	0	0.157895	0.105263	0.105263	0.105263	0.263158	0.052632	0.052632	0.052632	0.157895	0.157895	0.105263	0.052632	0.157895	0.157895	0.157895	0.157895
				3	1	0.157895	0.105263	0.105263	0.052632	0	0.052632	0.105263	0.052632	0.052632	0.052632	0.052632	0	0	0.052632	0.052632	0	0	0	0.052632	0	0	0	0	0.052632	0	0	0.052632	0	0.052632	0.052632	0	0	0	0	0	0	0	0	0.052632	0	0	0	0	0.052632
					2	0.052632	0.105263	0.157895	0.052632	0	0.052632	0.052632	0.052632	0.105263	0.052632	0.052632	0.052632	0.052632	0	0.052632	0	0.052632	0.052632	0	0.052632	0.052632	0.052632	0.052632	0.052632	0.052632	0.052632	0.105263	0.052632	0.052632	0.052632	0.052632	0.052632	0.052632	0.052632	0.052632	0.052632	0.052632	0.052632	0.105263	0.210526	0.105263	0.157895	0.105263	0.157895
					3	0	0	0	0	0	0	0	0	0	0	0	0	0	0	0	0	0	0	0	0	0	0	0	0	0	0	0	0	0	0.055556	0	0	0	0	0	0	0	0	0	0	0	0.055556	0	0
[truncated: 161 more columns]

## Sheet: Fig.S2a feeding rate
bacteria used and pharyngeal pumping rate per minute
WT	∆wzxE	∆crp	∆pdxJ	∆cysE	∆fepB
266	286	243	320	279	286
277	269	251	300	294	284
273	247	264	283	314	315
286	269	259	311	308	276
270	251	261	286	296	309
262	294	284	270	300	303
283	263	241	269	310	311
300	281	255	278	308	307
275	294	232	323	321	307
294	303	247	311	314	311
				322
269	265	245	273		241
275	251	236	259	300	271
280	236	249	252	306	263
288	259	263	242	304	273
278	276	230	296	307	278
280	209	236	277	290	284
282	274	186	284	288	276
278	225	238	261	282	265
291	267	247	290	308	276
	251	246	269	292	265
294		253
278	245			316	313
286	294	211	290	322	300
280	269	247	269	313	300
276	251	300	275	313	301
311	296	282	265	261	306
289	270	251	251	331	302
	284	269	284	321	286
	269	242	278	288	252
	286	261	282		313

## Sheet: Fig.S2a development
development rate at 20 ˚C
WT	∆crp	∆wzxE	∆pdxJ	∆cysE	∆fepB
97.2222	68.6957	65.4762	82.7	100	21.2
97.1429	71.4286	46.3768	81.3	100	30
94.1176	60.2941	61.5385	72.6	98.5714	35.1
91.0256	71	35	69.9	100	38.6
94.2857	60	41	69.9	98.7805	26.7
93.75	76	51	75.6	98.5507	15
93.3333	80.5	70.8	87.5	92.3077	50
82.5	63.3	76.9	84.4828	91.6667	18.1818
90.3846	74.4	85.7	83.7209	95.4545	25.4237
92.1053	67.1	72.1	81.3559	81.8182	33.3333
93.3333	86	65.8	80.7018	90.6977	35.7143
87.5	75	77.5	80.3279	97.9592	32.8125
89.7436	85.3659	91.4634	84.7458		23.2143
95.4545	83.7838	90.9091	85.9375		25
86.6667	72.8395	89.7727	69.7368		21.4286
90.9091	85.8586	89.899	77.3333		15.3846
81.3187	78.2051	88.8889	70.4225		25.7143
68.2353	70.9677	91.3043	89.2857		25.3165
68.6747
70
85
83
74.7
69
78.1
77.4
68.9
78.9
89.4737
90.9091
84.2105
87.8378
83.1169
88.0435

## Sheet: Fig.S2a colonization
colonization assay/colony formation units for each worm
WT	∆wzxE	∆crp	∆pdxJ	∆cysE	∆fepB
10	6	0	0	10	51
5	8	0	1	3	57
10	9	0	1	11	90
6	11	9	0	3	47
15	12	12	2	79	78
2	4	3	2	2	2
6	11	5	4	7	5
9	5	11	2	5	18
1	3	8	2	2	5
2	4	1	0	1	25
7	2	6	3	10	16
5	2	5	8	14	4
4	2	1	5	23	3
23	1	20	0	16	2
96	0	13	1	12	7
		2	0		23

## Sheet: Fig.S2a offspring
brood size assay/progeny from each worm
WT	∆wzxE	∆crp	∆pdxJ	∆cysE	∆fepB
379	304	355	294	473	305
388	307	369	370	361	273
311	336	358	349	458	269
421	369	366	383	447	259
334	372	338	195	419	273
336	303	350	288	438	257
338	290	344	67	312	226
299	364	344	234	332	209
335	349	310	269	336	324
361	351	244	264	322	285
260	330	314	307	313	318
327	324	358	311	379	353
324	307	330	142	299	290
333	312	332	250	331	300
332	324	313	279	311	346
299	332	316	299	312	284
339	321	345	281	309	321
327	289	329			272
343					306
361					333
343
326
344
299
330
293

[truncated: 42 more sheets: Fig.S2a lifespan, Fig. S2c, Fig. S2d, S2e, S2f, Fig.S2g, Fig. S3b-S3e, Fig. S3f, Fig. S3g, Fig. S3h, Fig. S3i and S3j, Fig. 3a_BW25113, Fig. 3a_∆crp, Fig. 3a_∆cysE, Fig. 3b, Fig. 3c, Fig. 3d, Fig. 4b, Fig. 4c, Fig. 4d, Fig. 4e, Fig. 4f …]
